# Supplementary material for: Compound distributions for financial returns
Source: PLoS One. 2020 Oct 2;15(10):e0239652. doi: 10.1371/journal.pone.0239652 (PMC7531861; doi:10.1371/journal.pone.0239652)
Supplement: S1 Dataset — (XLSX) [file pone.0239652.s001.xlsx]

## Sheet: stocks
date	SP500	DJI
2003-04-28	914.84	8471.61
2003-04-29	917.84	8502.99
2003-04-30	916.92	8480.09
2003-05-01	916.3	8454.25
2003-05-02	930.08	8582.68
2003-05-05	926.55	8531.57
2003-05-06	934.39	8588.36
2003-05-07	929.62	8560.63
2003-05-08	920.27	8491.22
2003-05-09	933.41	8604.6
2003-05-12	945.11	8726.73
2003-05-13	942.3	8679.25
2003-05-14	939.28	8647.82
2003-05-15	946.67	8713.14
2003-05-16	944.3	8678.97
2003-05-19	920.77	8493.39
2003-05-20	919.73	8491.36
2003-05-21	923.42	8516.43
2003-05-22	931.87	8594.02
2003-05-23	933.22	8601.38
2003-05-27	951.48	8781.35
2003-05-28	953.22	8793.12
2003-05-29	949.64	8711.18
2003-05-30	963.59	8850.26
2003-06-02	967	8897.81
2003-06-03	971.56	8922.95
2003-06-04	986.24	9038.98
2003-06-05	990.14	9041.3
2003-06-06	987.76	9062.79
2003-06-09	975.93	8980
2003-06-10	984.84	9054.89
2003-06-11	997.48	9183.22
2003-06-12	998.51	9196.55
2003-06-13	988.61	9117.12
2003-06-16	1010.74	9318.96
2003-06-17	1011.66	9323.02
2003-06-18	1010.09	9293.8
2003-06-19	994.7	9179.53
2003-06-20	995.69	9200.75
2003-06-23	981.64	9072.95
2003-06-24	983.45	9109.85
2003-06-25	975.32	9011.53
2003-06-26	985.82	9079.04
2003-06-27	976.22	8989.05
2003-06-30	974.5	8985.44
2003-07-01	982.32	9040.95
2003-07-02	993.75	9142.84
2003-07-03	985.7	9070.21
2003-07-07	1004.42	9216.79
2003-07-08	1007.84	9223.09
2003-07-09	1002.21	9156.21
2003-07-10	988.7	9036.04
2003-07-11	998.14	9119.59
2003-07-14	1003.86	9177.15
2003-07-15	1000.42	9128.97
2003-07-16	994.09	9094.59
2003-07-17	981.73	9050.82
2003-07-18	993.32	9188.15
2003-07-21	978.8	9096.69
2003-07-22	988.11	9158.45
2003-07-23	988.61	9194.24
2003-07-24	981.6	9112.51
2003-07-25	998.68	9284.57
2003-07-28	996.52	9266.51
2003-07-29	989.28	9204.46
2003-07-30	987.49	9200.05
2003-07-31	990.31	9233.8
2003-08-01	980.15	9153.97
2003-08-04	982.82	9186.04
2003-08-05	965.46	9036.32
2003-08-06	967.08	9061.74
2003-08-07	974.12	9126.45
2003-08-08	977.59	9191.09
2003-08-11	980.59	9217.35
2003-08-12	990.35	9310.06
2003-08-13	984.03	9271.76
2003-08-14	990.51	9310.56
2003-08-15	990.67	9321.69
2003-08-18	999.74	9412.45
2003-08-19	1002.35	9428.9
2003-08-20	1000.3	9397.51
2003-08-21	1003.27	9423.68
2003-08-22	993.06	9348.87
2003-08-25	993.71	9317.64
2003-08-26	996.73	9340.45
2003-08-27	996.79	9333.79
2003-08-28	1002.84	9374.21
2003-08-29	1008.01	9415.82
2003-09-02	1021.99	9523.27
2003-09-03	1026.27	9568.46
2003-09-04	1027.97	9587.9
2003-09-05	1021.39	9503.34
2003-09-08	1031.64	9586.29
2003-09-09	1023.17	9507.2
2003-09-10	1010.92	9420.46
2003-09-11	1016.42	9459.76
2003-09-12	1018.63	9471.55
2003-09-15	1014.81	9448.81
2003-09-16	1029.32	9567.34
2003-09-17	1025.97	9545.65
2003-09-18	1039.58	9659.13
2003-09-19	1036.3	9644.82
2003-09-22	1022.82	9535.41
2003-09-23	1029.03	9576.04
2003-09-24	1009.38	9425.51
2003-09-25	1003.27	9343.96
2003-09-26	996.85	9313.08
2003-09-29	1006.58	9380.24
2003-09-30	995.97	9275.06
2003-10-01	1018.22	9469.2
2003-10-02	1020.24	9487.8
2003-10-03	1029.85	9572.31
2003-10-06	1034.35	9594.98
2003-10-07	1039.25	9654.61
2003-10-08	1033.78	9630.9
2003-10-09	1038.73	9680.01
2003-10-10	1038.06	9674.68
2003-10-13	1045.35	9764.38
2003-10-14	1049.48	9812.98
2003-10-15	1046.76	9803.05
2003-10-16	1050.07	9791.72
2003-10-17	1039.32	9721.79
2003-10-20	1044.68	9777.94
2003-10-21	1046.03	9747.64
2003-10-22	1030.36	9598.24
2003-10-23	1033.77	9613.13
2003-10-24	1028.91	9582.46
2003-10-27	1031.13	9608.16
2003-10-28	1046.79	9748.31
2003-10-29	1048.11	9774.53
2003-10-30	1046.94	9786.61
2003-10-31	1050.71	9801.12
2003-11-03	1059.02	9858.46
2003-11-04	1053.25	9838.83
2003-11-05	1051.81	9820.83
2003-11-06	1058.05	9856.97
2003-11-07	1053.21	9809.79
2003-11-10	1047.11	9756.53
2003-11-11	1046.57	9737.79
2003-11-12	1058.53	9848.83
2003-11-13	1058.41	9837.94
2003-11-14	1050.35	9768.68
2003-11-17	1043.63	9710.83
2003-11-18	1034.15	9624.16
2003-11-19	1042.44	9690.46
2003-11-20	1033.65	9619.42
2003-11-21	1035.28	9628.53
2003-11-24	1052.08	9747.79
2003-11-25	1053.89	9763.94
2003-11-26	1058.45	9779.57
2003-11-28	1058.2	9782.46
2003-12-01	1070.12	9899.05
2003-12-02	1066.62	9853.64
2003-12-03	1064.73	9873.42
2003-12-04	1069.72	9930.82
2003-12-05	1061.5	9862.68
2003-12-08	1069.3	9965.27
2003-12-09	1060.18	9923.42
2003-12-10	1059.05	9921.86
2003-12-11	1071.21	10008.2
2003-12-12	1074.14	10042.2
2003-12-15	1068.04	10022.8
2003-12-16	1075.13	10129.6
2003-12-17	1076.48	10145.3
2003-12-18	1089.18	10248.1
2003-12-19	1088.66	10278.2
2003-12-22	1092.94	10338
2003-12-23	1096.02	10341.3
2003-12-24	1094.04	10305.2
2003-12-26	1095.89	10324.7
2003-12-29	1109.48	10450
2003-12-30	1109.64	10425
2003-12-31	1111.92	10453.9
2004-01-02	1108.48	10409.8
2004-01-05	1122.22	10544.1
2004-01-06	1123.67	10538.7
2004-01-07	1126.33	10529
2004-01-08	1131.92	10592.4
2004-01-09	1121.86	10458.9
2004-01-12	1127.23	10485.2
2004-01-13	1121.22	10427.2
2004-01-14	1130.52	10538.4
2004-01-15	1132.05	10553.8
2004-01-16	1139.83	10600.5
2004-01-20	1138.77	10528.7
2004-01-21	1147.62	10623.6
2004-01-22	1143.94	10623.2
2004-01-23	1141.55	10568.3
2004-01-26	1155.37	10702.5
2004-01-27	1144.05	10609.9
2004-01-28	1128.48	10468.4
2004-01-29	1134.11	10510.3
2004-01-30	1131.13	10488.1
2004-02-02	1135.26	10499.2
2004-02-03	1136.03	10505.2
2004-02-04	1126.52	10470.7
2004-02-05	1128.59	10495.5
2004-02-06	1142.76	10593
2004-02-09	1139.81	10579
2004-02-10	1145.54	10613.8
2004-02-11	1157.76	10737.7
2004-02-12	1152.11	10694.1
2004-02-13	1145.81	10627.8
2004-02-17	1156.99	10714.9
2004-02-18	1151.82	10672
2004-02-19	1147.06	10664.7
2004-02-20	1144.11	10619
2004-02-23	1140.99	10609.6
2004-02-24	1139.09	10566.4
2004-02-25	1143.67	10601.6
2004-02-26	1144.91	10580.1
2004-02-27	1144.94	10583.9
2004-03-01	1155.97	10678.1
2004-03-02	1149.1	10591.5
2004-03-03	1151.03	10593.1
2004-03-04	1154.87	10588
2004-03-05	1156.86	10595.5
2004-03-08	1147.2	10529.5
2004-03-09	1140.58	10457
2004-03-10	1123.89	10296.9
2004-03-11	1106.78	10128.4
2004-03-12	1120.57	10240.1
2004-03-15	1104.49	10102.9
2004-03-16	1110.7	10184.7
2004-03-17	1123.75	10300.3
2004-03-18	1122.32	10295.8
2004-03-19	1109.78	10186.6
2004-03-22	1095.4	10064.8
2004-03-23	1093.95	10063.6
2004-03-24	1091.33	10048.2
2004-03-25	1109.19	10218.8
2004-03-26	1108.06	10213
2004-03-29	1122.47	10329.6
2004-03-30	1127	10381.7
2004-03-31	1126.21	10357.7
2004-04-01	1132.17	10373.3
2004-04-02	1141.81	10470.6
2004-04-05	1150.57	10558.4
2004-04-06	1148.16	10570.8
2004-04-07	1140.53	10480.2
2004-04-08	1139.32	10442
2004-04-12	1145.2	10515.6
2004-04-13	1129.44	10381.3
2004-04-14	1128.17	10378
2004-04-15	1128.84	10397.5
2004-04-16	1134.61	10452
2004-04-19	1135.82	10437.8
2004-04-20	1118.15	10314.5
2004-04-21	1124.09	10317.3
2004-04-22	1139.93	10461.2
2004-04-23	1140.6	10472.8
2004-04-26	1135.53	10444.7
2004-04-27	1138.11	10478.2
2004-04-28	1122.41	10342.6
2004-04-29	1113.89	10272.3
2004-04-30	1107.3	10225.6
2004-05-03	1117.49	10314
2004-05-04	1119.55	10317.2
2004-05-05	1121.53	10311
2004-05-06	1113.99	10241.3
2004-05-07	1098.7	10117.3
2004-05-10	1087.12	9990.02
2004-05-11	1095.45	10019.5
2004-05-12	1097.28	10045.2
2004-05-13	1096.44	10010.7
2004-05-14	1095.7	10012.9
2004-05-17	1084.1	9906.91
2004-05-18	1091.49	9968.51
2004-05-19	1088.68	9937.71
2004-05-20	1089.19	9937.64
2004-05-21	1093.56	9966.74
2004-05-24	1095.41	9958.43
2004-05-25	1113.05	10117.6
2004-05-26	1114.94	10109.9
2004-05-27	1121.28	10205.2
2004-05-28	1120.68	10188.5
2004-06-01	1121.2	10202.7
2004-06-02	1124.99	10263
2004-06-03	1116.64	10195.9
2004-06-04	1122.5	10242.8
2004-06-07	1140.42	10391.1
2004-06-08	1142.18	10432.5
2004-06-09	1131.33	10368.4
2004-06-10	1136.47	10410.1
2004-06-14	1125.29	10334.7
2004-06-15	1132.01	10380.4
2004-06-16	1133.56	10379.6
2004-06-17	1132.05	10377.5
2004-06-18	1135.02	10416.4
2004-06-21	1130.3	10371.5
2004-06-22	1134.41	10395.1
2004-06-23	1144.06	10479.6
2004-06-24	1140.65	10443.8
2004-06-25	1134.43	10371.8
2004-06-28	1133.35	10357.1
2004-06-29	1136.2	10413.4
2004-06-30	1140.84	10435.5
2004-07-01	1128.94	10334.2
2004-07-02	1125.38	10282.8
2004-07-06	1116.21	10219.3
2004-07-07	1118.33	10240.3
2004-07-08	1109.11	10171.6
2004-07-09	1112.81	10213.2
2004-07-12	1114.35	10238.2
2004-07-13	1115.14	10247.6
2004-07-14	1111.47	10208.8
2004-07-15	1106.69	10163.2
2004-07-16	1101.39	10139.8
2004-07-19	1100.9	10094.1
2004-07-20	1108.67	10149.1
2004-07-21	1093.88	10046.1
2004-07-22	1096.84	10050.3
2004-07-23	1086.2	9962.22
2004-07-26	1084.07	9961.92
2004-07-27	1094.83	10085.1
2004-07-28	1095.42	10117.1
2004-07-29	1100.43	10129.2
2004-07-30	1101.72	10139.7
2004-08-02	1106.62	10179.2
2004-08-03	1099.69	10120.2
2004-08-04	1098.63	10126.5
2004-08-05	1080.7	9963.03
2004-08-06	1063.97	9815.33
2004-08-09	1065.22	9814.66
2004-08-10	1079.04	9944.67
2004-08-11	1075.79	9938.32
2004-08-12	1063.23	9814.59
2004-08-13	1064.8	9825.35
2004-08-16	1079.34	9954.55
2004-08-17	1081.71	9972.83
2004-08-18	1095.17	10083.2
2004-08-19	1091.23	10040.8
2004-08-20	1098.35	10110.1
2004-08-23	1095.68	10073
2004-08-24	1096.19	10098.6
2004-08-25	1104.96	10181.7
2004-08-26	1105.09	10173.4
2004-08-27	1107.77	10195
2004-08-30	1099.15	10122.5
2004-08-31	1104.24	10173.9
2004-09-01	1105.91	10168.5
2004-09-02	1118.31	10290.3
2004-09-03	1113.63	10260.2
2004-09-07	1121.3	10342.8
2004-09-08	1116.27	10313.4
2004-09-09	1118.38	10289.1
2004-09-10	1123.92	10313.1
2004-09-13	1125.82	10314.8
2004-09-14	1128.33	10318.2
2004-09-15	1120.37	10231.4
2004-09-16	1123.5	10244.5
2004-09-17	1128.55	10284.5
2004-09-20	1122.2	10204.9
2004-09-21	1129.3	10244.9
2004-09-22	1113.56	10109.2
2004-09-23	1108.36	10038.9
2004-09-24	1110.11	10047.2
2004-09-27	1103.52	9988.54
2004-09-28	1110.06	10077.4
2004-09-29	1114.8	10136.2
2004-09-30	1114.58	10080.3
2004-10-01	1131.5	10192.7
2004-10-04	1135.17	10216.5
2004-10-05	1134.48	10177.7
2004-10-06	1142.05	10239.9
2004-10-07	1130.65	10125.4
2004-10-08	1122.14	10055.2
2004-10-11	1124.39	10082
2004-10-12	1121.84	10077.2
2004-10-13	1113.65	10002.3
2004-10-14	1103.29	9894.45
2004-10-15	1108.2	9933.38
2004-10-18	1114.02	9956.32
2004-10-19	1103.23	9897.62
2004-10-20	1103.66	9886.93
2004-10-21	1106.49	9865.76
2004-10-22	1095.74	9757.81
2004-10-25	1094.8	9749.99
2004-10-26	1111.09	9888.48
2004-10-27	1125.4	10002
2004-10-28	1127.44	10004.5
2004-10-29	1130.2	10027.5
2004-11-01	1130.51	10054.4
2004-11-02	1130.56	10035.7
2004-11-03	1143.2	10137
2004-11-04	1161.67	10314.8
2004-11-05	1166.17	10387.5
2004-11-08	1164.89	10391.3
2004-11-09	1164.08	10386.4
2004-11-10	1162.91	10385.5
2004-11-11	1173.48	10469.8
2004-11-12	1184.17	10539
2004-11-15	1183.81	10550.2
2004-11-16	1175.43	10487.7
2004-11-17	1181.94	10549.6
2004-11-18	1183.55	10572.5
2004-11-19	1170.34	10456.9
2004-11-22	1177.24	10489.4
2004-11-23	1176.94	10492.6
2004-11-24	1181.76	10520.3
2004-11-26	1182.65	10522.2
2004-11-29	1178.57	10475.9
2004-11-30	1173.82	10428
2004-12-01	1191.37	10590.2
2004-12-02	1190.33	10585.1
2004-12-03	1191.17	10592.2
2004-12-06	1190.25	10547.1
2004-12-07	1177.07	10440.6
2004-12-08	1182.81	10494.2
2004-12-09	1189.24	10552.8
2004-12-10	1188	10543.2
2004-12-13	1198.68	10638.3
2004-12-14	1203.38	10676.5
2004-12-15	1205.72	10691.5
2004-12-16	1203.21	10705.6
2004-12-17	1194.2	10649.9
2004-12-20	1194.65	10661.6
2004-12-21	1205.45	10759.4
2004-12-22	1209.57	10815.9
2004-12-23	1210.13	10827.1
2004-12-27	1204.92	10776.1
2004-12-28	1213.54	10854.5
2004-12-29	1213.45	10829.2
2004-12-30	1213.55	10800.3
2004-12-31	1211.92	10783
2005-01-03	1202.08	10729.4
2005-01-04	1188.05	10630.8
2005-01-05	1183.74	10597.8
2005-01-06	1187.89	10622.9
2005-01-07	1186.19	10604
2005-01-10	1190.25	10621
2005-01-11	1182.99	10556.2
2005-01-12	1187.7	10617.8
2005-01-13	1177.45	10505.8
2005-01-14	1184.52	10558
2005-01-18	1195.98	10628.8
2005-01-19	1184.63	10540
2005-01-20	1175.41	10471.5
2005-01-21	1167.87	10393
2005-01-24	1163.75	10368.6
2005-01-25	1168.41	10461.6
2005-01-26	1174.07	10498.6
2005-01-27	1174.55	10467.4
2005-01-28	1171.36	10427.2
2005-01-31	1181.27	10489.9
2005-02-01	1189.41	10551.9
2005-02-02	1193.19	10596.8
2005-02-03	1189.89	10593.1
2005-02-04	1203.03	10716.1
2005-02-07	1201.72	10715.8
2005-02-08	1202.3	10724.6
2005-02-09	1191.99	10664.1
2005-02-10	1197.01	10749.6
2005-02-11	1205.3	10796
2005-02-14	1206.14	10791.1
2005-02-15	1210.12	10837.3
2005-02-16	1210.34	10834.9
2005-02-17	1200.75	10754.3
2005-02-18	1201.59	10785.2
2005-02-22	1184.16	10611.2
2005-02-23	1190.8	10673.8
2005-02-24	1200.2	10748.8
2005-02-25	1211.37	10841.6
2005-02-28	1203.6	10766.2
2005-03-01	1210.41	10830
2005-03-02	1210.08	10812
2005-03-03	1210.47	10833
2005-03-04	1222.12	10940.5
2005-03-07	1225.31	10936.9
2005-03-08	1219.43	10912.6
2005-03-09	1207.01	10805.6
2005-03-10	1209.25	10851.5
2005-03-11	1200.08	10774.4
2005-03-14	1206.83	10804.5
2005-03-15	1197.75	10745.1
2005-03-16	1188.07	10633.1
2005-03-17	1190.21	10626.3
2005-03-18	1189.65	10629.7
2005-03-21	1183.78	10565.4
2005-03-22	1171.71	10470.5
2005-03-23	1172.53	10456
2005-03-24	1171.42	10442.9
2005-03-28	1174.28	10485.7
2005-03-29	1165.36	10405.7
2005-03-30	1181.41	10540.9
2005-03-31	1180.59	10503.8
2005-04-01	1172.92	10404.3
2005-04-04	1176.12	10421.1
2005-04-05	1181.39	10458.5
2005-04-06	1184.07	10486
2005-04-07	1191.14	10546.3
2005-04-08	1181.2	10461.3
2005-04-11	1181.21	10448.6
2005-04-12	1187.76	10508
2005-04-13	1173.79	10403.9
2005-04-14	1162.05	10278.8
2005-04-15	1142.62	10087.5
2005-04-18	1145.98	10071.2
2005-04-19	1152.78	10127.4
2005-04-20	1137.5	10012.4
2005-04-21	1159.95	10218.6
2005-04-22	1152.12	10157.7
2005-04-25	1162.1	10242.5
2005-04-26	1151.83	10151.1
2005-04-27	1156.38	10198.8
2005-04-28	1143.22	10070.4
2005-04-29	1156.85	10192.5
2005-05-02	1162.16	10251.7
2005-05-03	1161.17	10257
2005-05-04	1175.65	10384.6
2005-05-05	1172.63	10340.4
2005-05-06	1171.35	10345.4
2005-05-09	1178.84	10384.3
2005-05-10	1166.22	10281.1
2005-05-11	1171.11	10300.2
2005-05-12	1159.36	10189.5
2005-05-13	1154.05	10140.1
2005-05-16	1165.69	10252.3
2005-05-17	1173.8	10331.9
2005-05-18	1185.56	10464.5
2005-05-19	1191.08	10493.2
2005-05-20	1189.28	10471.9
2005-05-23	1193.86	10523.6
2005-05-24	1194.07	10503.7
2005-05-25	1190.01	10457.8
2005-05-26	1197.62	10537.6
2005-05-27	1198.78	10542.5
2005-05-31	1191.5	10467.5
2005-06-01	1202.22	10549.9
2005-06-02	1204.29	10553.5
2005-06-03	1196.02	10461
2005-06-06	1197.51	10467
2005-06-07	1197.26	10483.1
2005-06-08	1194.67	10476.9
2005-06-09	1200.93	10503
2005-06-10	1198.11	10512.6
2005-06-13	1200.82	10522.6
2005-06-14	1203.91	10547.6
2005-06-15	1206.58	10566.4
2005-06-16	1210.96	10578.7
2005-06-17	1216.96	10623.1
2005-06-20	1216.1	10609.1
2005-06-21	1213.61	10599.7
2005-06-22	1213.88	10587.9
2005-06-23	1200.73	10421.4
2005-06-24	1191.57	10297.8
2005-06-27	1190.69	10290.8
2005-06-28	1201.57	10405.6
2005-06-29	1199.85	10374.5
2005-06-30	1191.33	10275
2005-07-01	1194.44	10303.4
2005-07-05	1204.99	10371.8
2005-07-06	1194.94	10270.7
2005-07-07	1197.87	10302.3
2005-07-08	1211.86	10449.1
2005-07-11	1219.44	10519.7
2005-07-12	1222.21	10513.9
2005-07-13	1223.29	10557.4
2005-07-14	1226.5	10628.9
2005-07-15	1227.92	10640.8
2005-07-18	1221.13	10575
2005-07-19	1229.35	10646.6
2005-07-20	1235.2	10689.2
2005-07-21	1227.04	10627.8
2005-07-22	1233.68	10651.2
2005-07-25	1229.03	10596.5
2005-07-26	1231.16	10579.8
2005-07-27	1236.79	10637.1
2005-07-28	1243.72	10705.5
2005-07-29	1234.18	10640.9
2005-08-01	1235.35	10623.2
2005-08-02	1244.12	10683.7
2005-08-03	1245.04	10697.6
2005-08-04	1235.86	10610.1
2005-08-05	1226.42	10558
2005-08-08	1223.13	10536.9
2005-08-09	1231.38	10615.7
2005-08-10	1229.13	10594.4
2005-08-11	1237.81	10685.9
2005-08-12	1230.39	10600.3
2005-08-15	1233.87	10634.4
2005-08-16	1219.34	10513.5
2005-08-17	1220.24	10550.7
2005-08-18	1219.02	10554.9
2005-08-19	1219.71	10559.2
2005-08-22	1221.73	10569.9
2005-08-23	1217.59	10519.6
2005-08-24	1209.59	10434.9
2005-08-25	1212.37	10450.6
2005-08-26	1205.1	10397.3
2005-08-29	1212.28	10463
2005-08-30	1208.41	10412.8
2005-08-31	1220.33	10481.6
2005-09-01	1221.59	10459.6
2005-09-02	1218.02	10447.4
2005-09-06	1233.39	10589.2
2005-09-07	1236.36	10633.5
2005-09-08	1231.67	10595.9
2005-09-09	1241.48	10678.6
2005-09-12	1240.56	10682.9
2005-09-13	1231.2	10597.4
2005-09-14	1227.16	10544.9
2005-09-15	1227.73	10558.8
2005-09-16	1237.91	10641.9
2005-09-19	1231.02	10557.6
2005-09-20	1221.34	10481.5
2005-09-21	1210.2	10378
2005-09-22	1214.62	10422
2005-09-23	1215.29	10419.6
2005-09-26	1215.63	10443.6
2005-09-27	1215.66	10456.2
2005-09-28	1216.89	10473.1
2005-09-29	1227.68	10552.8
2005-09-30	1228.81	10568.7
2005-10-03	1226.7	10535.5
2005-10-04	1214.47	10441.1
2005-10-05	1196.39	10317.4
2005-10-06	1191.49	10287.1
2005-10-07	1195.9	10292.3
2005-10-10	1187.33	10238.8
2005-10-11	1184.87	10253.2
2005-10-12	1177.68	10216.9
2005-10-13	1176.84	10216.6
2005-10-14	1186.57	10287.3
2005-10-17	1190.1	10348.1
2005-10-18	1178.14	10285.3
2005-10-19	1195.76	10414.1
2005-10-20	1177.8	10281.1
2005-10-21	1179.59	10215.2
2005-10-24	1199.38	10385
2005-10-25	1196.54	10377.9
2005-10-26	1191.38	10345
2005-10-27	1178.9	10230
2005-10-28	1198.41	10402.8
2005-10-31	1207.01	10440.1
2005-11-01	1202.76	10406.8
2005-11-02	1214.76	10472.7
2005-11-03	1219.94	10522.6
2005-11-04	1220.14	10530.8
2005-11-07	1222.81	10586.2
2005-11-08	1218.59	10539.7
2005-11-09	1220.65	10546.2
2005-11-10	1230.96	10640.1
2005-11-11	1234.72	10686
2005-11-14	1233.76	10697.2
2005-11-15	1229.01	10686.4
2005-11-16	1231.21	10674.8
2005-11-17	1242.8	10720.2
2005-11-18	1248.27	10766.3
2005-11-21	1254.85	10820.3
2005-11-22	1261.23	10871.4
2005-11-23	1265.61	10916.1
2005-11-25	1268.25	10931.6
2005-11-28	1257.46	10890.7
2005-11-29	1257.48	10888.2
2005-11-30	1249.48	10805.9
2005-12-01	1264.67	10912.6
2005-12-02	1265.08	10877.5
2005-12-05	1262.09	10835
2005-12-06	1263.7	10856.9
2005-12-07	1257.37	10810.9
2005-12-08	1255.84	10755.1
2005-12-09	1259.37	10778.6
2005-12-12	1260.43	10767.8
2005-12-13	1267.43	10823.7
2005-12-14	1272.74	10883.5
2005-12-15	1270.94	10881.7
2005-12-16	1267.32	10875.6
2005-12-19	1259.92	10836.5
2005-12-20	1259.62	10805.5
2005-12-21	1262.79	10833.7
2005-12-22	1268.12	10889.4
2005-12-23	1268.66	10883.3
2005-12-27	1256.54	10777.8
2005-12-28	1258.17	10796.3
2005-12-29	1254.42	10784.8
2005-12-30	1248.29	10717.5
2006-01-03	1268.8	10847.4
2006-01-04	1273.46	10880.2
2006-01-05	1273.48	10882.2
2006-01-06	1285.45	10959.3
2006-01-09	1290.15	11011.9
2006-01-10	1289.69	11011.6
2006-01-11	1294.18	11043.4
2006-01-12	1286.06	10962.4
2006-01-13	1287.61	10959.9
2006-01-17	1282.93	10896.3
2006-01-18	1277.93	10854.9
2006-01-19	1285.04	10880.7
2006-01-20	1261.49	10667.4
2006-01-23	1263.82	10688.8
2006-01-24	1266.86	10712.2
2006-01-25	1264.68	10709.7
2006-01-26	1273.83	10809.5
2006-01-27	1283.72	10907.2
2006-01-30	1285.19	10899.9
2006-01-31	1280.08	10864.9
2006-02-01	1282.46	10954
2006-02-02	1270.84	10852
2006-02-03	1264.03	10793.6
2006-02-06	1265.02	10798.3
2006-02-07	1254.78	10749.8
2006-02-08	1265.65	10858.6
2006-02-09	1263.78	10883.3
2006-02-10	1266.99	10919
2006-02-13	1262.86	10892.3
2006-02-14	1275.53	11028.4
2006-02-15	1280	11059
2006-02-16	1289.38	11120.7
2006-02-17	1287.24	11115.3
2006-02-21	1283.03	11069.1
2006-02-22	1292.67	11137.2
2006-02-23	1287.79	11069.2
2006-02-24	1289.43	11061.8
2006-02-27	1294.12	11097.5
2006-02-28	1280.66	10993.4
2006-03-01	1291.24	11053.5
2006-03-02	1289.14	11025.5
2006-03-03	1287.23	11021.6
2006-03-06	1278.26	10958.6
2006-03-07	1275.88	10980.7
2006-03-08	1278.47	11005.7
2006-03-09	1272.23	10972.3
2006-03-10	1281.42	11076.3
2006-03-13	1284.13	11076
2006-03-14	1297.48	11151.3
2006-03-15	1303.02	11209.8
2006-03-16	1305.33	11253.2
2006-03-17	1307.25	11279.7
2006-03-20	1305.08	11274.5
2006-03-21	1297.23	11235.5
2006-03-22	1305.04	11317.4
2006-03-23	1301.67	11270.3
2006-03-24	1302.95	11280
2006-03-27	1301.61	11250.1
2006-03-28	1293.23	11154.5
2006-03-29	1302.89	11215.7
2006-03-30	1300.25	11150.7
2006-03-31	1294.87	11109.3
2006-04-03	1297.81	11144.9
2006-04-04	1305.93	11203.8
2006-04-05	1311.56	11239.5
2006-04-06	1309.04	11216.5
2006-04-07	1295.5	11120
2006-04-10	1296.62	11141.3
2006-04-11	1286.57	11089.6
2006-04-12	1288.12	11130
2006-04-13	1289.12	11137.7
2006-04-17	1285.33	11073.8
2006-04-18	1307.28	11268.8
2006-04-19	1309.93	11278.8
2006-04-20	1311.46	11342.9
2006-04-21	1311.28	11347.5
2006-04-24	1308.11	11336.3
2006-04-25	1301.74	11283.2
2006-04-26	1305.41	11354.5
2006-04-27	1309.72	11382.5
2006-04-28	1310.61	11367.1
2006-05-01	1305.19	11343.3
2006-05-02	1313.21	11416.5
2006-05-03	1308.12	11400.3
2006-05-04	1312.25	11438.9
2006-05-05	1325.76	11577.7
2006-05-08	1324.66	11584.5
2006-05-09	1325.14	11639.8
2006-05-10	1322.85	11642.7
2006-05-11	1305.92	11500.7
2006-05-12	1291.24	11381
2006-05-15	1294.5	11428.8
2006-05-16	1292.08	11419.9
2006-05-17	1270.32	11205.6
2006-05-18	1261.81	11128.3
2006-05-19	1267.03	11144.1
2006-05-22	1262.07	11125.3
2006-05-23	1256.58	11098.3
2006-05-24	1258.57	11117.3
2006-05-25	1272.88	11211
2006-05-26	1280.16	11278.6
2006-05-30	1259.87	11094.4
2006-05-31	1270.09	11168.3
2006-06-01	1285.71	11260.3
2006-06-02	1288.22	11247.9
2006-06-05	1265.29	11048.7
2006-06-06	1263.85	11002.1
2006-06-07	1256.15	10930.9
2006-06-08	1257.93	10938.8
2006-06-09	1252.3	10891.9
2006-06-12	1237.44	10792.6
2006-06-13	1223.69	10706.1
2006-06-14	1230.04	10816.9
2006-06-15	1256.16	11015.2
2006-06-16	1251.54	11014.5
2006-06-19	1240.13	10942.1
2006-06-20	1240.12	10974.8
2006-06-21	1252.2	11079.5
2006-06-22	1245.6	11019.1
2006-06-23	1244.5	10989.1
2006-06-26	1250.56	11045.3
2006-06-27	1239.2	10924.7
2006-06-28	1246	10973.6
2006-06-29	1272.87	11190.8
2006-06-30	1270.2	11150.2
2006-07-03	1280.19	11228
2006-07-05	1270.91	11151.8
2006-07-06	1274.08	11225.3
2006-07-07	1265.48	11090.7
2006-07-10	1267.34	11103.5
2006-07-11	1272.43	11134.8
2006-07-12	1258.6	11013.2
2006-07-13	1242.28	10846.3
2006-07-14	1236.2	10739.3
2006-07-17	1234.49	10747.4
2006-07-18	1236.86	10799.2
2006-07-19	1259.81	11011.4
2006-07-20	1249.13	10928.1
2006-07-21	1240.29	10868.4
2006-07-24	1260.91	11051
2006-07-25	1268.88	11103.7
2006-07-26	1268.4	11102.5
2006-07-27	1263.2	11100.4
2006-07-28	1278.55	11219.7
2006-07-31	1276.66	11185.7
2006-08-01	1270.92	11125.7
2006-08-02	1277.41	11199.9
2006-08-03	1280.27	11242.6
2006-08-04	1279.36	11240.3
2006-08-07	1275.77	11219.4
2006-08-08	1271.48	11173.6
2006-08-09	1265.95	11076.2
2006-08-10	1271.81	11124.4
2006-08-11	1266.74	11088
2006-08-14	1268.21	11097.9
2006-08-15	1285.58	11230.3
2006-08-16	1295.43	11327.1
2006-08-17	1297.48	11335
2006-08-18	1302.3	11381.5
2006-08-21	1297.52	11345
2006-08-22	1298.82	11339.8
2006-08-23	1292.99	11297.9
2006-08-24	1296.06	11304.5
2006-08-25	1295.09	11284
2006-08-28	1301.78	11352
2006-08-29	1304.28	11369.9
2006-08-30	1305.37	11382.9
2006-08-31	1303.82	11381.2
2006-09-01	1311.01	11464.2
2006-09-05	1313.25	11469.3
2006-09-06	1300.26	11406.2
2006-09-07	1294.02	11331.4
2006-09-08	1298.92	11392.1
2006-09-11	1299.54	11396.8
2006-09-12	1313	11498.1
2006-09-13	1318.07	11543.3
2006-09-14	1316.28	11527.4
2006-09-15	1319.66	11560.8
2006-09-18	1321.18	11555
2006-09-19	1317.64	11540.9
2006-09-20	1325.18	11613.2
2006-09-21	1318.03	11533.2
2006-09-22	1314.78	11508.1
2006-09-25	1326.37	11575.8
2006-09-26	1336.35	11669.4
2006-09-27	1336.59	11689.2
2006-09-28	1338.88	11718.5
2006-09-29	1335.85	11679.1
2006-10-02	1331.32	11670.3
2006-10-03	1334.11	11727.3
2006-10-04	1350.2	11850.6
2006-10-05	1353.22	11866.7
2006-10-06	1349.59	11850.2
2006-10-09	1350.66	11857.8
2006-10-10	1353.42	11867.2
2006-10-11	1349.95	11852.1
2006-10-12	1362.83	11947.7
2006-10-13	1365.62	11960.5
2006-10-16	1369.06	11980.6
2006-10-17	1364.05	11950
2006-10-18	1365.8	11992.7
2006-10-19	1366.96	12011.7
2006-10-20	1368.6	12002.4
2006-10-23	1377.02	12116.9
2006-10-24	1377.38	12127.9
2006-10-25	1382.22	12134.7
2006-10-26	1389.08	12163.7
2006-10-27	1377.34	12090.3
2006-10-30	1377.93	12086.5
2006-10-31	1377.94	12080.7
2006-11-01	1367.81	12031
2006-11-02	1367.34	12018.5
2006-11-03	1364.3	11986
2006-11-06	1379.78	12105.5
2006-11-07	1382.84	12156.8
2006-11-08	1385.72	12176.5
2006-11-09	1378.33	12103.3
2006-11-10	1380.9	12108.4
2006-11-13	1384.42	12131.9
2006-11-14	1393.22	12218
2006-11-15	1396.57	12251.7
2006-11-16	1399.76	12305.8
2006-11-17	1401.2	12342.6
2006-11-20	1400.5	12316.5
2006-11-21	1402.81	12321.6
2006-11-22	1406.09	12327
2006-11-24	1400.95	12280.2
2006-11-27	1381.96	12121.7
2006-11-28	1386.72	12136.5
2006-11-29	1399.48	12226.7
2006-11-30	1400.63	12221.9
2006-12-01	1396.71	12194.1
2006-12-04	1409.12	12283.8
2006-12-05	1414.76	12331.6
2006-12-06	1412.9	12309.2
2006-12-07	1407.29	12278.4
2006-12-08	1409.84	12307.5
2006-12-11	1413.04	12328.5
2006-12-12	1411.56	12315.6
2006-12-13	1413.21	12317.5
2006-12-14	1425.49	12416.8
2006-12-15	1427.09	12445.5
2006-12-18	1422.48	12441.3
2006-12-19	1425.55	12471.3
2006-12-20	1423.53	12463.9
2006-12-21	1418.3	12421.2
2006-12-22	1410.76	12343.2
2006-12-26	1416.9	12407.6
2006-12-27	1426.84	12510.6
2006-12-28	1424.73	12501.5
2006-12-29	1418.3	12463.2
2007-01-03	1416.6	12474.5
2007-01-04	1418.34	12480.7
2007-01-05	1409.71	12398
2007-01-08	1412.84	12423.5
2007-01-09	1412.11	12416.6
2007-01-10	1414.85	12442.2
2007-01-11	1423.82	12515
2007-01-12	1430.73	12556.1
2007-01-16	1431.9	12582.6
2007-01-17	1430.62	12577.2
2007-01-18	1426.37	12567.9
2007-01-19	1430.5	12565.5
2007-01-22	1422.95	12477.2
2007-01-23	1427.99	12533.8
2007-01-24	1440.13	12621.8
2007-01-25	1423.9	12502.6
2007-01-26	1422.18	12487
2007-01-29	1420.62	12490.8
2007-01-30	1428.82	12523.3
2007-01-31	1438.24	12621.7
2007-02-01	1445.94	12673.7
2007-02-02	1448.39	12653.5
2007-02-05	1446.99	12661.7
2007-02-06	1448	12666.3
2007-02-07	1450.02	12666.9
2007-02-08	1448.31	12637.6
2007-02-09	1438.06	12580.8
2007-02-12	1433.37	12552.5
2007-02-13	1444.26	12654.8
2007-02-14	1455.3	12741.9
2007-02-15	1456.81	12765
2007-02-16	1455.54	12767.6
2007-02-20	1459.68	12786.6
2007-02-21	1457.63	12738.4
2007-02-22	1456.38	12686
2007-02-23	1451.19	12647.5
2007-02-26	1449.37	12632.3
2007-02-27	1399.04	12216.2
2007-02-28	1406.82	12268.6
2007-03-01	1403.17	12234.3
2007-03-02	1387.17	12114.1
2007-03-05	1374.12	12050.4
2007-03-06	1395.41	12207.6
2007-03-07	1391.97	12192.5
2007-03-08	1401.89	12260.7
2007-03-09	1402.84	12276.3
2007-03-12	1406.6	12318.6
2007-03-13	1377.95	12076
2007-03-14	1387.17	12133.4
2007-03-15	1392.28	12159.7
2007-03-16	1386.95	12110.4
2007-03-19	1402.06	12226.2
2007-03-20	1410.94	12288.1
2007-03-21	1435.04	12447.5
2007-03-22	1434.54	12461.1
2007-03-23	1436.11	12481
2007-03-26	1437.5	12469.1
2007-03-27	1428.61	12397.3
2007-03-28	1417.23	12300.4
2007-03-29	1422.53	12348.8
2007-03-30	1420.86	12354.3
2007-04-02	1424.55	12382.3
2007-04-03	1437.77	12510.3
2007-04-04	1439.37	12530
2007-04-05	1443.76	12560.2
2007-04-09	1444.61	12569.1
2007-04-10	1448.39	12573.8
2007-04-11	1438.87	12484.6
2007-04-12	1447.8	12553
2007-04-13	1452.85	12612.1
2007-04-16	1468.33	12720.5
2007-04-17	1471.48	12773
2007-04-18	1472.5	12803.8
2007-04-19	1470.73	12808.6
2007-04-20	1484.35	12962
2007-04-23	1480.93	12919.4
2007-04-24	1480.41	12953.9
2007-04-25	1495.42	13089.9
2007-04-26	1494.25	13105.5
2007-04-27	1494.07	13120.9
2007-04-30	1482.37	13062.9
2007-05-01	1486.3	13136.1
2007-05-02	1495.92	13211.9
2007-05-03	1502.39	13241.4
2007-05-04	1505.62	13264.6
2007-05-07	1509.48	13313
2007-05-08	1507.72	13309.1
2007-05-09	1512.58	13362.9
2007-05-10	1491.47	13215.1
2007-05-11	1505.85	13326.2
2007-05-14	1503.15	13346.8
2007-05-15	1501.19	13383.8
2007-05-16	1514.14	13487.5
2007-05-17	1512.75	13476.7
2007-05-18	1522.75	13556.5
2007-05-21	1525.1	13542.9
2007-05-22	1524.12	13540
2007-05-23	1522.28	13525.7
2007-05-24	1507.51	13441.1
2007-05-25	1515.73	13507.3
2007-05-29	1518.11	13521.3
2007-05-30	1530.23	13633.1
2007-05-31	1530.62	13627.6
2007-06-01	1536.34	13668.1
2007-06-04	1539.18	13676.3
2007-06-05	1530.95	13595.5
2007-06-06	1517.38	13465.7
2007-06-07	1490.72	13266.7
2007-06-08	1507.67	13424.4
2007-06-11	1509.12	13425
2007-06-12	1493	13295
2007-06-13	1515.67	13482.3
2007-06-14	1522.97	13553.7
2007-06-15	1532.91	13639.5
2007-06-18	1531.05	13613
2007-06-19	1533.7	13635.4
2007-06-20	1512.84	13489.4
2007-06-21	1522.19	13545.8
2007-06-22	1502.56	13360.3
2007-06-25	1497.74	13352
2007-06-26	1492.89	13337.7
2007-06-27	1506.34	13427.7
2007-06-28	1505.71	13422.3
2007-06-29	1503.35	13408.6
2007-07-02	1519.43	13535.4
2007-07-03	1524.87	13577.3
2007-07-05	1525.4	13565.8
2007-07-06	1530.44	13611.7
2007-07-09	1531.85	13650
2007-07-10	1510.12	13501.7
2007-07-11	1518.76	13577.9
2007-07-12	1547.7	13861.7
2007-07-13	1552.5	13907.2
2007-07-16	1549.52	13951
2007-07-17	1549.37	13971.5
2007-07-18	1546.17	13918.2
2007-07-19	1553.08	14000.4
2007-07-20	1534.1	13851.1
2007-07-23	1541.57	13943.4
2007-07-24	1511.04	13717
2007-07-25	1518.09	13785.1
2007-07-26	1482.66	13473.6
2007-07-27	1458.95	13265.5
2007-07-30	1473.91	13358.3
2007-07-31	1455.27	13212
2007-08-01	1465.81	13362.4
2007-08-02	1472.2	13463.3
2007-08-03	1433.06	13181.9
2007-08-06	1467.67	13468.8
2007-08-07	1476.71	13504.3
2007-08-08	1497.49	13657.9
2007-08-09	1453.09	13270.7
2007-08-10	1453.64	13239.5
2007-08-13	1452.92	13236.5
2007-08-14	1426.54	13028.9
2007-08-15	1406.7	12861.5
2007-08-16	1411.27	12845.8
2007-08-17	1445.94	13079.1
2007-08-20	1445.55	13121.3
2007-08-21	1447.12	13090.9
2007-08-22	1464.07	13236.1
2007-08-23	1462.5	13235.9
2007-08-24	1479.37	13378.9
2007-08-27	1466.79	13322.1
2007-08-28	1432.36	13041.8
2007-08-29	1463.76	13289.3
2007-08-30	1457.64	13238.7
2007-08-31	1473.99	13357.7
2007-09-04	1489.42	13448.9
2007-09-05	1472.29	13305.5
2007-09-06	1478.55	13363.3
2007-09-07	1453.55	13113.4
2007-09-10	1451.7	13127.8
2007-09-11	1471.49	13308.4
2007-09-12	1471.56	13291.7
2007-09-13	1483.95	13424.9
2007-09-14	1484.25	13442.5
2007-09-17	1476.65	13403.4
2007-09-18	1519.78	13739.4
2007-09-19	1529.03	13815.6
2007-09-20	1518.75	13766.7
2007-09-21	1525.75	13820.2
2007-09-24	1517.73	13759.1
2007-09-25	1517.21	13778.7
2007-09-26	1525.42	13878.2
2007-09-27	1531.38	13912.9
2007-09-28	1526.75	13895.6
2007-10-01	1547.04	14087.5
2007-10-02	1546.63	14047.3
2007-10-03	1539.59	13968
2007-10-04	1542.84	13974.3
2007-10-05	1557.59	14066
2007-10-08	1552.58	14043.7
2007-10-09	1565.15	14164.5
2007-10-10	1562.47	14078.7
2007-10-11	1554.41	14015.1
2007-10-12	1561.8	14093.1
2007-10-15	1548.71	13984.8
2007-10-16	1538.53	13912.9
2007-10-17	1541.24	13892.5
2007-10-18	1540.08	13889
2007-10-19	1500.63	13522
2007-10-22	1506.33	13567
2007-10-23	1519.59	13676.2
2007-10-24	1515.88	13675.2
2007-10-25	1514.4	13671.9
2007-10-26	1535.28	13806.7
2007-10-29	1540.98	13870.3
2007-10-30	1531.02	13792.5
2007-10-31	1549.38	13930
2007-11-01	1508.44	13567.9
2007-11-02	1509.65	13595.1
2007-11-05	1502.17	13543.4
2007-11-06	1520.27	13660.9
2007-11-07	1475.62	13300
2007-11-08	1474.77	13266.3
2007-11-09	1453.7	13042.7
2007-11-12	1439.18	12987.5
2007-11-13	1481.05	13307.1
2007-11-14	1470.58	13231
2007-11-15	1451.15	13110
2007-11-16	1458.74	13176.8
2007-11-19	1433.27	12958.4
2007-11-20	1439.7	13010.1
2007-11-21	1416.77	12799
2007-11-23	1440.7	12980.9
2007-11-26	1407.22	12743.4
2007-11-27	1428.23	12958.4
2007-11-28	1469.02	13289.5
2007-11-29	1469.72	13311.7
2007-11-30	1481.14	13371.7
2007-12-03	1472.42	13314.6
2007-12-04	1462.79	13248.7
2007-12-05	1485.01	13445
2007-12-06	1507.34	13619.9
2007-12-07	1504.66	13625.6
2007-12-10	1515.96	13727
2007-12-11	1477.65	13432.8
2007-12-12	1486.59	13473.9
2007-12-13	1488.41	13518
2007-12-14	1467.95	13339.8
2007-12-17	1445.9	13167.2
2007-12-18	1454.98	13232.5
2007-12-19	1453	13207.3
2007-12-20	1460.12	13245.6
2007-12-21	1484.46	13450.7
2007-12-24	1496.45	13550
2007-12-26	1497.66	13551.7
2007-12-27	1476.27	13359.6
2007-12-28	1478.49	13365.9
2007-12-31	1468.36	13264.8
2008-01-02	1447.16	13044
2008-01-03	1447.16	13056.7
2008-01-04	1411.63	12800.2
2008-01-07	1416.18	12827.5
2008-01-08	1390.19	12589.1
2008-01-09	1409.13	12735.3
2008-01-10	1420.33	12853.1
2008-01-11	1401.02	12606.3
2008-01-14	1416.25	12778.2
2008-01-15	1380.95	12501.1
2008-01-16	1373.2	12466.2
2008-01-17	1333.25	12159.2
2008-01-18	1325.19	12099.3
2008-01-22	1310.5	11971.2
2008-01-23	1338.6	12270.2
2008-01-24	1352.07	12378.6
2008-01-25	1330.61	12207.2
2008-01-28	1353.96	12383.9
2008-01-29	1362.3	12480.3
2008-01-30	1355.81	12442.8
2008-01-31	1378.55	12650.4
2008-02-01	1395.42	12743.2
2008-02-04	1380.82	12635.2
2008-02-05	1336.64	12265.1
2008-02-06	1326.45	12200.1
2008-02-07	1336.91	12247
2008-02-08	1331.29	12182.1
2008-02-11	1339.13	12240
2008-02-12	1348.86	12373.4
2008-02-13	1367.21	12552.2
2008-02-14	1348.86	12377
2008-02-15	1349.99	12348.2
2008-02-19	1348.78	12337.2
2008-02-20	1360.03	12427.3
2008-02-21	1342.53	12284.3
2008-02-22	1353.11	12381
2008-02-25	1371.8	12570.2
2008-02-26	1381.29	12684.9
2008-02-27	1380.02	12694.3
2008-02-28	1367.68	12582.2
2008-02-29	1330.63	12266.4
2008-03-03	1331.34	12258.9
2008-03-04	1326.75	12213.8
2008-03-05	1333.7	12255
2008-03-06	1304.34	12040.4
2008-03-07	1293.37	11893.7
2008-03-10	1273.37	11740.2
2008-03-11	1320.65	12156.8
2008-03-12	1308.77	12110.2
2008-03-13	1315.48	12145.7
2008-03-14	1288.14	11951.1
2008-03-17	1276.6	11972.2
2008-03-18	1330.74	12392.7
2008-03-19	1298.42	12099.7
2008-03-20	1329.51	12361.3
2008-03-24	1349.88	12548.6
2008-03-25	1352.99	12532.6
2008-03-26	1341.13	12422.9
2008-03-27	1325.76	12302.5
2008-03-28	1315.22	12216.4
2008-03-31	1322.7	12262.9
2008-04-01	1370.18	12654.4
2008-04-02	1367.53	12608.9
2008-04-03	1369.31	12626
2008-04-04	1370.4	12609.4
2008-04-07	1372.54	12612.4
2008-04-08	1365.54	12576.4
2008-04-09	1354.49	12527.3
2008-04-10	1360.55	12582
2008-04-11	1332.83	12325.4
2008-04-14	1328.32	12302.1
2008-04-15	1334.43	12362.5
2008-04-16	1364.71	12619.3
2008-04-17	1365.56	12620.5
2008-04-18	1390.33	12849.4
2008-04-21	1388.17	12825
2008-04-22	1375.94	12720.2
2008-04-23	1379.93	12763.2
2008-04-24	1388.82	12849
2008-04-25	1397.84	12891.9
2008-04-28	1396.37	12871.8
2008-04-29	1390.94	12831.9
2008-04-30	1385.59	12820.1
2008-05-01	1409.34	13010
2008-05-02	1413.9	13058.2
2008-05-05	1407.49	12969.5
2008-05-06	1418.26	13020.8
2008-05-07	1392.57	12814.3
2008-05-08	1397.68	12866.8
2008-05-09	1388.28	12745.9
2008-05-12	1403.58	12876.3
2008-05-13	1403.04	12832.2
2008-05-14	1408.66	12898.4
2008-05-15	1423.57	12992.7
2008-05-16	1425.35	12986.8
2008-05-19	1426.63	13028.2
2008-05-20	1413.4	12828.7
2008-05-21	1390.71	12601.2
2008-05-22	1394.35	12625.6
2008-05-23	1375.93	12479.6
2008-05-27	1385.35	12548.3
2008-05-28	1390.84	12594
2008-05-29	1398.26	12646.2
2008-05-30	1400.38	12638.3
2008-06-02	1385.67	12503.8
2008-06-03	1377.65	12402.8
2008-06-04	1377.2	12390.5
2008-06-05	1404.05	12604.5
2008-06-06	1360.68	12209.8
2008-06-09	1361.76	12280.3
2008-06-10	1358.44	12289.8
2008-06-11	1335.49	12083.8
2008-06-12	1339.87	12141.6
2008-06-13	1360.03	12307.3
2008-06-16	1360.14	12269.1
2008-06-17	1350.93	12160.3
2008-06-18	1337.81	12029.1
2008-06-19	1342.83	12063.1
2008-06-20	1317.93	11842.7
2008-06-23	1318	11842.4
2008-06-24	1314.29	11807.4
2008-06-25	1321.97	11811.8
2008-06-26	1283.15	11453.4
2008-06-27	1278.38	11346.5
2008-06-30	1280	11350
2008-07-01	1284.91	11382.3
2008-07-02	1261.52	11215.5
2008-07-03	1262.9	11288.5
2008-07-07	1252.31	11232
2008-07-08	1273.7	11384.2
2008-07-09	1244.69	11147.4
2008-07-10	1253.39	11229
2008-07-11	1239.49	11100.5
2008-07-14	1228.3	11055.2
2008-07-15	1214.91	10962.5
2008-07-16	1245.36	11239.3
2008-07-17	1260.32	11446.7
2008-07-18	1260.68	11496.6
2008-07-21	1260	11467.3
2008-07-22	1277	11602.5
2008-07-23	1282.19	11632.4
2008-07-24	1252.54	11349.3
2008-07-25	1257.76	11370.7
2008-07-28	1234.37	11131.1
2008-07-29	1263.2	11397.6
2008-07-30	1284.26	11583.7
2008-07-31	1267.38	11378
2008-08-01	1260.31	11326.3
2008-08-04	1249.01	11284.2
2008-08-05	1284.88	11615.8
2008-08-06	1289.19	11656.1
2008-08-07	1266.07	11431.4
2008-08-08	1296.32	11734.3
2008-08-11	1305.32	11782.3
2008-08-12	1289.59	11642.5
2008-08-13	1285.83	11533
2008-08-14	1292.93	11615.9
2008-08-15	1298.2	11659.9
2008-08-18	1278.6	11479.4
2008-08-19	1266.69	11348.5
2008-08-20	1274.54	11417.4
2008-08-21	1277.72	11430.2
2008-08-22	1292.2	11628.1
2008-08-25	1266.84	11386.2
2008-08-26	1271.51	11412.9
2008-08-27	1281.66	11502.5
2008-08-28	1300.68	11715.2
2008-08-29	1282.83	11544
2008-09-02	1277.58	11516.9
2008-09-03	1274.98	11532.9
2008-09-04	1236.83	11188.2
2008-09-05	1242.31	11221
2008-09-08	1267.79	11510.7
2008-09-09	1224.51	11230.7
2008-09-10	1232.04	11268.9
2008-09-11	1249.05	11433.7
2008-09-12	1251.7	11422
2008-09-15	1192.7	10917.5
2008-09-16	1213.6	11059
2008-09-17	1156.39	10609.7
2008-09-18	1206.51	11019.7
2008-09-19	1255.08	11388.4
2008-09-22	1207.09	11015.7
2008-09-23	1188.22	10854.2
2008-09-24	1185.87	10825.2
2008-09-25	1209.18	11022.1
2008-09-26	1213.27	11143.1
2008-09-29	1106.42	10365.5
2008-09-30	1166.36	10850.7
2008-10-01	1161.06	10831.1
2008-10-02	1114.28	10482.8
2008-10-03	1099.23	10325.4
2008-10-06	1056.89	9955.5
2008-10-07	996.23	9447.11
2008-10-08	984.94	9258.1
2008-10-09	909.92	8579.19
2008-10-10	899.22	8451.19
2008-10-13	1003.35	9387.61
2008-10-14	998.01	9310.99
2008-10-15	907.84	8577.91
2008-10-16	946.43	8979.26
2008-10-17	940.55	8852.22
2008-10-20	985.4	9265.43
2008-10-21	955.05	9033.66
2008-10-22	896.78	8519.21
2008-10-23	908.11	8691.25
2008-10-24	876.77	8378.95
2008-10-27	848.92	8175.77
2008-10-28	940.51	9065.12
2008-10-29	930.09	8990.96
2008-10-30	954.09	9180.69
2008-10-31	968.75	9325.01
2008-11-03	966.3	9319.83
2008-11-04	1005.75	9625.28
2008-11-05	952.77	9139.27
2008-11-06	904.88	8695.79
2008-11-07	930.99	8943.81
2008-11-10	919.21	8870.54
2008-11-11	898.95	8693.96
2008-11-12	852.3	8282.66
2008-11-13	911.29	8835.25
2008-11-14	873.29	8497.31
2008-11-17	850.75	8273.58
2008-11-18	859.12	8424.75
2008-11-19	806.58	7997.28
2008-11-20	752.44	7552.29
2008-11-21	800.03	8046.42
2008-11-24	851.81	8443.39
2008-11-25	857.39	8479.47
2008-11-26	887.68	8726.61
2008-11-28	896.24	8829.04
2008-12-01	816.21	8149.09
2008-12-02	848.81	8419.09
2008-12-03	870.74	8591.69
2008-12-04	845.22	8376.24
2008-12-05	876.07	8635.42
2008-12-08	909.7	8934.18
2008-12-09	888.67	8691.33
2008-12-10	899.24	8761.42
2008-12-11	873.59	8565.09
2008-12-12	879.73	8629.68
2008-12-15	868.57	8564.53
2008-12-16	913.18	8924.14
2008-12-17	904.42	8824.34
2008-12-18	885.28	8604.99
2008-12-19	887.88	8579.11
2008-12-22	871.63	8519.69
2008-12-23	863.16	8419.49
2008-12-24	868.15	8468.48
2008-12-26	872.8	8515.55
2008-12-29	869.42	8483.93
2008-12-30	890.64	8668.39
2008-12-31	903.25	8776.39
2009-01-02	931.8	9034.69
2009-01-05	927.45	8952.89
2009-01-06	934.7	9015.1
2009-01-07	906.65	8769.7
2009-01-08	909.73	8742.46
2009-01-09	890.35	8599.18
2009-01-12	870.26	8473.97
2009-01-13	871.79	8448.56
2009-01-14	842.62	8200.14
2009-01-15	843.74	8212.49
2009-01-16	850.12	8281.22
2009-01-20	805.22	7949.09
2009-01-21	840.24	8228.1
2009-01-22	827.5	8122.8
2009-01-23	831.95	8077.56
2009-01-26	836.57	8116.03
2009-01-27	845.71	8174.73
2009-01-28	874.09	8375.45
2009-01-29	845.14	8149.01
2009-01-30	825.88	8000.86
2009-02-02	825.44	7936.75
2009-02-03	838.51	8078.36
2009-02-04	832.23	7956.66
2009-02-05	845.85	8063.07
2009-02-06	868.6	8280.59
2009-02-09	869.89	8270.87
2009-02-10	827.16	7888.88
2009-02-11	833.74	7939.53
2009-02-12	835.19	7932.76
2009-02-13	826.84	7850.41
2009-02-17	789.17	7552.6
2009-02-18	788.42	7555.63
2009-02-19	778.94	7465.95
2009-02-20	770.05	7365.67
2009-02-23	743.33	7114.78
2009-02-24	773.14	7350.94
2009-02-25	764.9	7270.89
2009-02-26	752.83	7182.08
2009-02-27	735.09	7062.93
2009-03-02	700.82	6763.29
2009-03-03	696.33	6726.02
2009-03-04	712.87	6875.84
2009-03-05	682.55	6594.44
2009-03-06	683.38	6626.94
2009-03-09	676.53	6547.05
2009-03-10	719.6	6926.49
2009-03-11	721.36	6930.4
2009-03-12	750.74	7170.06
2009-03-13	756.55	7223.98
2009-03-16	753.89	7216.97
2009-03-17	778.12	7395.7
2009-03-18	794.35	7486.58
2009-03-19	784.04	7400.8
2009-03-20	768.54	7278.38
2009-03-23	822.92	7775.86
2009-03-24	806.12	7659.97
2009-03-25	813.88	7749.81
2009-03-26	832.86	7924.56
2009-03-27	815.94	7776.18
2009-03-30	787.53	7522.02
2009-03-31	797.87	7608.92
2009-04-01	811.08	7761.6
2009-04-02	834.38	7978.08
2009-04-03	842.5	8017.59
2009-04-06	835.48	7975.85
2009-04-07	815.55	7789.56
2009-04-08	825.16	7837.11
2009-04-09	856.56	8083.38
2009-04-13	858.73	8057.81
2009-04-14	841.5	7920.18
2009-04-15	852.06	8029.62
2009-04-16	865.3	8125.43
2009-04-17	869.6	8131.33
2009-04-20	832.39	7841.73
2009-04-21	850.08	7969.56
2009-04-22	843.55	7886.57
2009-04-23	851.92	7957.06
2009-04-24	866.23	8076.29
2009-04-27	857.51	8025
2009-04-28	855.16	8016.95
2009-04-29	873.64	8185.73
2009-04-30	872.81	8168.12
2009-05-01	877.52	8212.41
2009-05-04	907.24	8426.74
2009-05-05	903.8	8410.65
2009-05-06	919.53	8512.28
2009-05-07	907.39	8409.85
2009-05-08	929.23	8574.65
2009-05-11	909.24	8418.77
2009-05-12	908.35	8469.11
2009-05-13	883.92	8284.89
2009-05-14	893.07	8331.32
2009-05-15	882.88	8268.64
2009-05-18	909.71	8504.08
2009-05-19	908.13	8474.85
2009-05-20	903.47	8422.04
2009-05-21	888.33	8292.13
2009-05-22	887	8277.32
2009-05-26	910.33	8473.49
2009-05-27	893.06	8300.02
2009-05-28	906.83	8403.8
2009-05-29	919.14	8500.33
2009-06-01	942.87	8721.44
2009-06-02	944.74	8740.87
2009-06-03	931.76	8675.24
2009-06-04	942.46	8750.24
2009-06-05	940.09	8763.13
2009-06-08	939.14	8764.49
2009-06-09	942.43	8763.06
2009-06-10	939.15	8739.02
2009-06-11	944.89	8770.92
2009-06-12	946.21	8799.26
2009-06-15	923.72	8612.13
2009-06-16	911.97	8504.67
2009-06-17	910.71	8497.18
2009-06-18	918.37	8555.6
2009-06-19	921.23	8539.73
2009-06-22	893.04	8339.01
2009-06-23	895.1	8322.91
2009-06-24	900.94	8299.86
2009-06-25	920.26	8472.4
2009-06-26	918.9	8438.39
2009-06-29	927.23	8529.38
2009-06-30	919.32	8447
2009-07-01	923.33	8504.06
2009-07-02	896.42	8280.74
2009-07-06	898.72	8324.87
2009-07-07	881.03	8163.6
2009-07-08	879.56	8178.41
2009-07-09	882.68	8183.17
2009-07-10	879.13	8146.52
2009-07-13	901.05	8331.68
2009-07-14	905.84	8359.49
2009-07-15	932.68	8616.21
2009-07-16	940.74	8711.82
2009-07-17	940.38	8743.94
2009-07-20	951.13	8848.15
2009-07-21	954.58	8915.94
2009-07-22	954.07	8881.26
2009-07-23	976.29	9069.29
2009-07-24	979.26	9093.24
2009-07-27	982.18	9108.51
2009-07-28	979.62	9096.72
2009-07-29	975.15	9070.72
2009-07-30	986.75	9154.46
2009-07-31	987.48	9171.61
2009-08-03	1002.63	9286.56
2009-08-04	1005.65	9320.19
2009-08-05	1002.72	9280.97
2009-08-06	997.08	9256.26
2009-08-07	1010.48	9370.07
2009-08-10	1007.1	9337.95
2009-08-11	994.35	9241.45
2009-08-12	1005.81	9361.61
2009-08-13	1012.73	9398.19
2009-08-14	1004.09	9321.4
2009-08-17	979.73	9135.34
2009-08-18	989.67	9217.94
2009-08-19	996.46	9279.16
2009-08-20	1007.37	9350.05
2009-08-21	1026.13	9505.96
2009-08-24	1025.57	9509.28
2009-08-25	1028	9539.29
2009-08-26	1028.12	9543.52
2009-08-27	1030.98	9580.63
2009-08-28	1028.93	9544.2
2009-08-31	1020.62	9496.28
2009-09-01	998.04	9310.6
2009-09-02	994.75	9280.67
2009-09-03	1003.24	9344.61
2009-09-04	1016.4	9441.27
2009-09-08	1025.39	9497.34
2009-09-09	1033.37	9547.22
2009-09-10	1044.14	9627.48
2009-09-11	1042.73	9605.41
2009-09-14	1049.34	9626.8
2009-09-15	1052.63	9683.41
2009-09-16	1068.76	9791.71
2009-09-17	1065.49	9783.92
2009-09-18	1068.3	9820.2
2009-09-21	1064.66	9778.86
2009-09-22	1071.66	9829.87
2009-09-23	1060.87	9748.55
2009-09-24	1050.78	9707.44
2009-09-25	1044.38	9665.19
2009-09-28	1062.98	9789.36
2009-09-29	1060.61	9742.2
2009-09-30	1057.08	9712.28
2009-10-01	1029.85	9509.28
2009-10-02	1025.21	9487.67
2009-10-05	1040.46	9599.75
2009-10-06	1054.72	9731.25
2009-10-07	1057.58	9725.58
2009-10-08	1065.48	9786.87
2009-10-09	1071.49	9864.94
2009-10-12	1076.19	9885.8
2009-10-13	1073.19	9871.06
2009-10-14	1092.02	10015.9
2009-10-15	1096.56	10062.9
2009-10-16	1087.68	9995.91
2009-10-19	1097.91	10092.2
2009-10-20	1091.06	10041.5
2009-10-21	1081.4	9949.36
2009-10-22	1092.91	10081.3
2009-10-23	1079.6	9972.18
2009-10-26	1066.95	9867.96
2009-10-27	1063.41	9882.17
2009-10-28	1042.63	9762.69
2009-10-29	1066.11	9962.58
2009-10-30	1036.19	9712.73
2009-11-02	1042.88	9789.44
2009-11-03	1045.41	9771.91
2009-11-04	1046.5	9802.14
2009-11-05	1066.63	10006
2009-11-06	1069.3	10023.4
2009-11-09	1093.08	10226.9
2009-11-10	1093.01	10247
2009-11-11	1098.51	10291.3
2009-11-12	1087.24	10197.5
2009-11-13	1093.48	10270.5
2009-11-16	1109.3	10407
2009-11-17	1110.32	10437.4
2009-11-18	1109.8	10426.3
2009-11-19	1094.9	10332.4
2009-11-20	1091.38	10318.2
2009-11-23	1106.24	10451
2009-11-24	1105.65	10433.7
2009-11-25	1110.63	10464.4
2009-11-27	1091.49	10309.9
2009-11-30	1095.63	10344.8
2009-12-01	1108.86	10471.6
2009-12-02	1109.24	10452.7
2009-12-03	1099.92	10366.2
2009-12-04	1105.98	10388.9
2009-12-07	1103.25	10390.1
2009-12-08	1091.94	10286
2009-12-09	1095.95	10337
2009-12-10	1102.35	10405.8
2009-12-11	1106.41	10471.5
2009-12-14	1114.11	10501
2009-12-15	1107.93	10452
2009-12-16	1109.18	10441.1
2009-12-17	1096.08	10308.3
2009-12-18	1102.47	10328.9
2009-12-21	1114.05	10414.1
2009-12-22	1118.02	10464.9
2009-12-23	1120.59	10466.4
2009-12-24	1126.48	10520.1
2009-12-28	1127.78	10547.1
2009-12-29	1126.2	10545.4
2009-12-30	1126.42	10548.5
2009-12-31	1115.1	10428
2010-01-04	1132.99	10584
2010-01-05	1136.52	10572
2010-01-06	1137.14	10573.7
2010-01-07	1141.69	10606.9
2010-01-08	1144.98	10618.2
2010-01-11	1146.98	10664
2010-01-12	1136.22	10627.3
2010-01-13	1145.68	10680.8
2010-01-14	1148.46	10710.5
2010-01-15	1136.03	10609.7
2010-01-19	1150.23	10725.4
2010-01-20	1138.04	10603.2
2010-01-21	1116.48	10389.9
2010-01-22	1091.76	10173
2010-01-25	1096.78	10196.9
2010-01-26	1092.17	10194.3
2010-01-27	1097.5	10236.2
2010-01-28	1084.53	10120.5
2010-01-29	1073.87	10067.3
2010-02-01	1089.19	10185.5
2010-02-02	1103.32	10296.8
2010-02-03	1097.28	10270.5
2010-02-04	1063.11	10002.2
2010-02-05	1066.19	10012.2
2010-02-08	1056.74	9908.39
2010-02-09	1070.52	10058.6
2010-02-10	1068.13	10038.4
2010-02-11	1078.47	10144.2
2010-02-12	1075.51	10099.1
2010-02-16	1094.87	10268.8
2010-02-17	1099.51	10309.2
2010-02-18	1106.75	10392.9
2010-02-19	1109.17	10402.3
2010-02-22	1108.01	10383.4
2010-02-23	1094.6	10282.4
2010-02-24	1105.24	10374.2
2010-02-25	1102.94	10321
2010-02-26	1104.49	10325.3
2010-03-01	1115.71	10403.8
2010-03-02	1118.31	10406
2010-03-03	1118.79	10396.8
2010-03-04	1122.97	10444.1
2010-03-05	1138.7	10566.2
2010-03-08	1138.5	10552.5
2010-03-09	1140.45	10564.4
2010-03-10	1145.61	10567.3
2010-03-11	1150.24	10611.8
2010-03-12	1149.99	10624.7
2010-03-15	1150.51	10642.2
2010-03-16	1159.46	10686
2010-03-17	1166.21	10733.7
2010-03-18	1165.83	10779.2
2010-03-19	1159.9	10742
2010-03-22	1165.81	10785.9
2010-03-23	1174.17	10888.8
2010-03-24	1167.72	10836.2
2010-03-25	1165.73	10841.2
2010-03-26	1166.59	10850.4
2010-03-29	1173.22	10895.9
2010-03-30	1173.27	10907.4
2010-03-31	1169.43	10856.6
2010-04-01	1178.1	10927.1
2010-04-05	1187.44	10973.5
2010-04-06	1189.44	10970
2010-04-07	1182.45	10897.5
2010-04-08	1186.44	10927.1
2010-04-09	1194.37	10997.3
2010-04-12	1196.48	11006
2010-04-13	1197.3	11019.4
2010-04-14	1210.65	11123.1
2010-04-15	1211.67	11144.6
2010-04-16	1192.13	11018.7
2010-04-19	1197.52	11092
2010-04-20	1207.17	11117.1
2010-04-21	1205.94	11124.9
2010-04-22	1208.67	11134.3
2010-04-23	1217.28	11204.3
2010-04-26	1212.05	11205
2010-04-27	1183.71	10992
2010-04-28	1191.36	11045.3
2010-04-29	1206.78	11167.3
2010-04-30	1186.69	11008.6
2010-05-03	1202.26	11151.8
2010-05-04	1173.6	10926.8
2010-05-05	1165.87	10866.8
2010-05-06	1128.15	10520.3
2010-05-07	1110.88	10380.4
2010-05-10	1159.73	10785.1
2010-05-11	1155.79	10748.3
2010-05-12	1171.67	10896.9
2010-05-13	1157.44	10783
2010-05-14	1135.68	10620.2
2010-05-17	1136.94	10625.8
2010-05-18	1120.8	10511
2010-05-19	1115.05	10444.4
2010-05-20	1071.59	10068
2010-05-21	1087.69	10193.4
2010-05-24	1073.65	10066.6
2010-05-25	1074.03	10043.8
2010-05-26	1067.95	9974.45
2010-05-27	1103.06	10259
2010-05-28	1089.41	10136.6
2010-06-01	1070.71	10024
2010-06-02	1098.38	10249.5
2010-06-03	1102.83	10255.3
2010-06-04	1064.88	9931.97
2010-06-07	1050.47	9816.49
2010-06-08	1062	9939.98
2010-06-09	1055.69	9899.25
2010-06-10	1086.84	10172.5
2010-06-11	1091.6	10211.1
2010-06-14	1089.63	10190.9
2010-06-15	1115.23	10404.8
2010-06-16	1114.61	10409.5
2010-06-17	1116.04	10434.2
2010-06-18	1117.51	10450.6
2010-06-21	1113.2	10442.4
2010-06-22	1095.31	10293.5
2010-06-23	1092.04	10298.4
2010-06-24	1073.69	10152.8
2010-06-25	1076.76	10143.8
2010-06-28	1074.57	10138.5
2010-06-29	1041.24	9870.3
2010-06-30	1030.71	9774.02
2010-07-01	1027.37	9732.53
2010-07-02	1022.58	9686.48
2010-07-06	1028.06	9743.62
2010-07-07	1060.27	10018.3
2010-07-08	1070.25	10139
2010-07-09	1077.96	10198
2010-07-12	1078.75	10216.3
2010-07-13	1095.34	10363
2010-07-14	1095.17	10366.7
2010-07-15	1096.48	10359.3
2010-07-16	1064.88	10097.9
2010-07-19	1071.25	10154.4
2010-07-20	1083.48	10230
2010-07-21	1069.59	10120.5
2010-07-22	1093.67	10322.3
2010-07-23	1102.66	10424.6
2010-07-26	1115.01	10525.4
2010-07-27	1113.84	10537.7
2010-07-28	1106.13	10497.9
2010-07-29	1101.53	10467.2
2010-07-30	1101.6	10465.9
2010-08-02	1125.86	10674.4
2010-08-03	1120.46	10636.4
2010-08-04	1127.24	10680.4
2010-08-05	1125.81	10675
2010-08-06	1121.64	10653.6
2010-08-09	1127.79	10698.8
2010-08-10	1121.06	10644.2
2010-08-11	1089.47	10378.8
2010-08-12	1083.61	10320
2010-08-13	1079.25	10303.2
2010-08-16	1079.38	10302
2010-08-17	1092.54	10405.8
2010-08-18	1094.16	10415.5
2010-08-19	1075.63	10271.2
2010-08-20	1071.69	10213.6
2010-08-23	1067.36	10174.4
2010-08-24	1051.87	10040.5
2010-08-25	1055.33	10060.1
2010-08-26	1047.22	9985.81
2010-08-27	1064.59	10150.7
2010-08-30	1048.92	10009.7
2010-08-31	1049.33	10014.7
2010-09-01	1080.29	10269.5
2010-09-02	1090.1	10320.1
2010-09-03	1104.51	10447.9
2010-09-07	1091.84	10340.7
2010-09-08	1098.87	10387
2010-09-09	1104.18	10415.2
2010-09-10	1109.55	10462.8
2010-09-13	1121.9	10544.1
2010-09-14	1121.1	10526.5
2010-09-15	1125.07	10572.7
2010-09-16	1124.66	10594.8
2010-09-17	1125.59	10607.8
2010-09-20	1142.71	10753.6
2010-09-21	1139.78	10761
2010-09-22	1134.28	10739.3
2010-09-23	1124.83	10662.4
2010-09-24	1148.67	10860.3
2010-09-27	1142.16	10812
2010-09-28	1147.7	10858.1
2010-09-29	1144.73	10835.3
2010-09-30	1141.2	10788
2010-10-01	1146.24	10829.7
2010-10-04	1137.03	10751.3
2010-10-05	1160.75	10944.7
2010-10-06	1159.97	10967.7
2010-10-07	1158.06	10948.6
2010-10-08	1165.15	11006.5
2010-10-11	1165.32	11010.3
2010-10-12	1169.77	11020.4
2010-10-13	1178.1	11096.1
2010-10-14	1173.81	11094.6
2010-10-15	1176.19	11062.8
2010-10-18	1184.71	11143.7
2010-10-19	1165.9	10978.6
2010-10-20	1178.17	11108
2010-10-21	1180.26	11146.6
2010-10-22	1183.08	11132.6
2010-10-25	1185.62	11164
2010-10-26	1185.64	11169.5
2010-10-27	1182.45	11126.3
2010-10-28	1183.78	11114
2010-10-29	1183.26	11118.5
2010-11-01	1184.38	11124.6
2010-11-02	1193.57	11188.7
2010-11-03	1197.96	11215.1
2010-11-04	1221.06	11434.8
2010-11-05	1225.85	11444.1
2010-11-08	1223.25	11406.8
2010-11-09	1213.4	11346.8
2010-11-10	1218.71	11357
2010-11-11	1213.54	11283.1
2010-11-12	1199.21	11192.6
2010-11-15	1197.75	11202
2010-11-16	1178.34	11023.5
2010-11-17	1178.59	11007.9
2010-11-18	1196.69	11181.2
2010-11-19	1199.73	11203.5
2010-11-22	1197.84	11178.6
2010-11-23	1180.73	11036.4
2010-11-24	1198.35	11187.3
2010-11-26	1189.4	11091.9
2010-11-29	1187.76	11052.5
2010-11-30	1180.55	11006
2010-12-01	1206.07	11255.8
2010-12-02	1221.53	11362.4
2010-12-03	1224.71	11382.1
2010-12-06	1223.12	11362.2
2010-12-07	1223.75	11359.2
2010-12-08	1228.28	11372.5
2010-12-09	1233	11370.1
2010-12-10	1240.4	11410.3
2010-12-13	1240.46	11428.6
2010-12-14	1241.59	11476.5
2010-12-15	1235.23	11457.5
2010-12-16	1242.87	11499.2
2010-12-17	1243.91	11491.9
2010-12-20	1247.08	11478.1
2010-12-21	1254.6	11533.2
2010-12-22	1258.84	11559.5
2010-12-23	1256.77	11573.5
2010-12-27	1257.54	11555
2010-12-28	1258.51	11575.5
2010-12-29	1259.78	11585.4
2010-12-30	1257.88	11569.7
2010-12-31	1257.64	11577.5
2011-01-03	1271.87	11670.8
2011-01-04	1270.2	11691.2
2011-01-05	1276.56	11722.9
2011-01-06	1273.85	11697.3
2011-01-07	1271.5	11674.8
2011-01-10	1269.75	11637.5
2011-01-11	1274.48	11671.9
2011-01-12	1285.96	11755.4
2011-01-13	1283.76	11731.9
2011-01-14	1293.24	11787.4
2011-01-18	1295.02	11837.9
2011-01-19	1281.92	11825.3
2011-01-20	1280.26	11822.8
2011-01-21	1283.35	11871.8
2011-01-24	1290.84	11980.5
2011-01-25	1291.18	11977.2
2011-01-26	1296.63	11985.4
2011-01-27	1299.54	11989.8
2011-01-28	1276.34	11823.7
2011-01-31	1286.12	11891.9
2011-02-01	1307.59	12040.2
2011-02-02	1304.03	12042
2011-02-03	1307.1	12062.3
2011-02-04	1310.87	12092.2
2011-02-07	1319.05	12161.6
2011-02-08	1324.57	12233.2
2011-02-09	1320.88	12239.9
2011-02-10	1321.87	12229.3
2011-02-11	1329.15	12273.3
2011-02-14	1332.32	12268.2
2011-02-15	1328.01	12226.6
2011-02-16	1336.32	12288.2
2011-02-17	1340.43	12318.1
2011-02-18	1343.01	12391.2
2011-02-22	1315.44	12212.8
2011-02-23	1307.4	12105.8
2011-02-24	1306.1	12068.5
2011-02-25	1319.88	12130.5
2011-02-28	1327.22	12226.3
2011-03-01	1306.33	12058
2011-03-02	1308.44	12066.8
2011-03-03	1330.97	12258.2
2011-03-04	1321.15	12169.9
2011-03-07	1310.13	12090
2011-03-08	1321.82	12214.4
2011-03-09	1320.02	12213.1
2011-03-10	1295.11	11984.6
2011-03-11	1304.28	12044.4
2011-03-14	1296.39	11993.2
2011-03-15	1281.87	11855.4
2011-03-16	1256.88	11613.3
2011-03-17	1273.72	11774.6
2011-03-18	1279.21	11858.5
2011-03-21	1298.38	12036.5
2011-03-22	1293.77	12018.6
2011-03-23	1297.54	12086
2011-03-24	1309.66	12170.6
2011-03-25	1313.8	12220.6
2011-03-28	1310.19	12197.9
2011-03-29	1319.44	12279
2011-03-30	1328.26	12350.6
2011-03-31	1325.83	12319.7
2011-04-01	1332.41	12376.7
[truncated: 1,813 more rows]

## Sheet: fuels
date	diesel	propane
1997-01-02	0.755	0.528
1997-01-03	0.755	0.518
1997-01-06	0.758	0.551
1997-01-07	0.76	0.541
1997-01-08	0.755	0.541
1997-01-09	0.755	0.521
1997-01-10	0.748	0.526
1997-01-13	0.743	0.513
1997-01-14	0.74	0.493
1997-01-15	0.733	0.488
1997-01-16	0.748	0.474
1997-01-17	0.748	0.466
1997-01-20	0.745	0.453
1997-01-21	0.74	0.451
1997-01-22	0.74	0.449
1997-01-23	0.77	0.448
1997-01-24	0.775	0.414
1997-01-27	0.798	0.421
1997-01-28	0.833	0.419
1997-01-29	0.845	0.401
1997-01-30	0.885	0.401
1997-01-31	0.873	0.401
1997-02-03	0.86	0.393
1997-02-04	0.86	0.384
1997-02-05	0.86	0.389
1997-02-06	0.843	0.368
1997-02-07	0.835	0.376
1997-02-10	0.825	0.368
1997-02-11	0.805	0.373
1997-02-12	0.805	0.366
1997-02-13	0.795	0.375
1997-02-14	0.795	0.381
1997-02-18	0.79	0.379
1997-02-19	0.775	0.38
1997-02-20	0.775	0.383
1997-02-21	0.743	0.391
1997-02-24	0.733	0.401
1997-02-25	0.715	0.411
1997-02-26	0.715	0.411
1997-02-27	0.73	0.411
1997-02-28	0.73	0.404
1997-03-03	0.71	0.384
1997-03-04	0.73	0.386
1997-03-05	0.725	0.389
1997-03-06	0.735	0.386
1997-03-07	0.733	0.396
1997-03-10	0.73	0.389
1997-03-11	0.73	0.394
1997-03-12	0.738	0.396
1997-03-13	0.755	0.394
1997-03-14	0.755	0.389
1997-03-17	0.755	0.381
1997-03-18	0.755	0.381
1997-03-19	0.765	0.386
1997-03-20	0.76	0.384
1997-03-21	0.765	0.381
1997-03-24	0.77	0.381
1997-03-25	0.77	0.381
1997-03-26	0.77	0.378
1997-03-27	0.785	0.371
1997-03-31	0.79	0.369
1997-04-01	0.78	0.351
1997-04-02	0.775	0.344
1997-04-03	0.775	0.35
1997-04-04	0.765	0.351
1997-04-07	0.755	0.349
1997-04-08	0.755	0.349
1997-04-09	0.765	0.349
1997-04-10	0.765	0.344
1997-04-11	0.745	0.343
1997-04-14	0.75	0.344
1997-04-15	0.75	0.344
1997-04-16	0.725	0.339
1997-04-17	0.72	0.341
1997-04-18	0.733	0.349
1997-04-21	0.718	0.356
1997-04-22	0.715	0.349
1997-04-23	0.71	0.354
1997-04-24	0.705	0.354
1997-04-25	0.705	0.356
1997-04-28	0.68	0.355
1997-04-29	0.655	0.35
1997-04-30	0.635	0.351
1997-05-01	0.635	0.349
1997-05-02	0.6	0.35
1997-05-05	0.6	0.349
1997-05-06	0.595	0.349
1997-05-07	0.595	0.349
1997-05-08	0.605	0.349
1997-05-09	0.61	0.349
1997-05-12	0.625	0.349
1997-05-13	0.615	0.349
1997-05-14	0.605	0.349
1997-05-15	0.61	0.349
1997-05-16	0.63	0.359
1997-05-19	0.613	0.359
1997-05-20	0.63	0.354
1997-05-21	0.63	0.359
1997-05-22	0.65	0.359
1997-05-23	0.655	0.366
1997-05-27	0.648	0.354
1997-05-28	0.645	0.354
1997-05-29	0.65	0.354
1997-05-30	0.645	0.351
1997-06-02	0.645	0.351
1997-06-03	0.635	0.354
1997-06-04	0.635	0.351
1997-06-05	0.605	0.349
1997-06-06	0.605	0.349
1997-06-09	0.58	0.344
1997-06-10	0.58	0.346
1997-06-11	0.57	0.344
1997-06-12	0.57	0.339
1997-06-13	0.58	0.341
1997-06-16	0.58	0.341
1997-06-17	0.585	0.344
1997-06-18	0.575	0.339
1997-06-19	0.575	0.339
1997-06-20	0.575	0.339
1997-06-23	0.58	0.339
1997-06-24	0.578	0.341
1997-06-25	0.585	0.341
1997-06-26	0.575	0.341
1997-06-27	0.575	0.344
1997-06-30	0.575	0.348
1997-07-01	0.579	0.353
1997-07-02	0.57	0.348
1997-07-03	0.57	0.348
1997-07-07	0.558	0.349
1997-07-08	0.558	0.349
1997-07-09	0.545	0.346
1997-07-10	0.545	0.341
1997-07-11	0.555	0.346
1997-07-14	0.555	0.344
1997-07-15	0.565	0.344
1997-07-16	0.565	0.345
1997-07-17	0.565	0.348
1997-07-18	0.56	0.348
1997-07-21	0.565	0.348
1997-07-22	0.56	0.348
1997-07-23	0.558	0.349
1997-07-24	0.563	0.351
1997-07-25	0.568	0.349
1997-07-28	0.585	0.351
1997-07-29	0.595	0.351
1997-07-30	0.635	0.356
1997-07-31	0.635	0.356
1997-08-01	0.65	0.356
1997-08-04	0.655	0.364
1997-08-05	0.675	0.364
1997-08-06	0.68	0.364
1997-08-07	0.68	0.364
1997-08-08	0.665	0.364
1997-08-11	0.67	0.363
1997-08-12	0.67	0.368
1997-08-13	0.68	0.368
1997-08-14	0.685	0.369
1997-08-15	0.69	0.368
1997-08-18	0.705	0.366
1997-08-19	0.71	0.366
1997-08-20	0.715	0.385
1997-08-21	0.685	0.375
1997-08-22	0.685	0.378
1997-08-25	0.675	0.379
1997-08-26	0.665	0.376
1997-08-27	0.663	0.371
1997-08-28	0.685	0.375
1997-08-29	0.68	0.374
1997-09-02	0.685	0.379
1997-09-03	0.66	0.384
1997-09-04	0.66	0.384
1997-09-05	0.66	0.384
1997-09-08	0.643	0.383
1997-09-09	0.643	0.383
1997-09-10	0.635	0.383
1997-09-11	0.625	0.383
1997-09-12	0.638	0.384
1997-09-15	0.635	0.386
1997-09-16	0.64	0.386
1997-09-17	0.635	0.386
1997-09-18	0.63	0.386
1997-09-19	0.625	0.384
1997-09-22	0.645	0.384
1997-09-23	0.645	0.385
1997-09-24	0.643	0.385
1997-09-25	0.65	0.39
1997-09-26	0.65	0.403
1997-09-29	0.653	0.403
1997-09-30	0.653	0.399
1997-10-01	0.645	0.4
1997-10-02	0.65	0.403
1997-10-03	0.655	0.425
1997-10-06	0.645	0.425
1997-10-07	0.655	0.414
1997-10-08	0.655	0.401
1997-10-09	0.655	0.391
1997-10-10	0.655	0.39
1997-10-13	0.658	0.39
1997-10-14	0.65	0.391
1997-10-15	0.665	0.391
1997-10-16	0.675	0.396
1997-10-17	0.688	0.394
1997-10-20	0.69	0.394
1997-10-21	0.69	0.396
1997-10-22	0.7	0.399
1997-10-23	0.7	0.4
1997-10-24	0.708	0.396
1997-10-27	0.715	0.401
1997-10-28	0.738	0.396
1997-10-29	0.75	0.394
1997-10-30	0.74	0.386
1997-10-31	0.765	0.388
1997-11-03	0.77	0.383
1997-11-04	0.765	0.379
1997-11-05	0.76	0.374
1997-11-06	0.755	0.37
1997-11-07	0.755	0.368
1997-11-10	0.74	0.368
1997-11-11	0.735	0.364
1997-11-12	0.72	0.366
1997-11-13	0.715	0.37
1997-11-14	0.7	0.368
1997-11-17	0.695	0.359
1997-11-18	0.695	0.364
1997-11-19	0.685	0.359
1997-11-20	0.67	0.349
1997-11-21	0.63	0.349
1997-11-24	0.625	0.341
1997-11-25	0.62	0.329
1997-11-26	0.615	0.329
1997-12-01	0.595	0.318
1997-12-02	0.595	0.323
1997-12-03	0.605	0.323
1997-12-04	0.605	0.321
1997-12-05	0.6	0.324
1997-12-08	0.615	0.329
1997-12-09	0.625	0.331
1997-12-10	0.605	0.341
1997-12-11	0.58	0.338
1997-12-12	0.585	0.341
1997-12-15	0.588	0.339
1997-12-16	0.59	0.335
1997-12-17	0.585	0.339
1997-12-18	0.6	0.345
1997-12-19	0.605	0.349
1997-12-22	0.6	0.349
1997-12-23	0.6	0.349
1997-12-24	0.605	0.349
1997-12-26	0.605	0.349
1997-12-29	0.595	0.339
1997-12-30	0.613	0.338
1997-12-31	0.62	0.328
1998-01-02	0.62	0.328
1998-01-05	0.595	0.32
1998-01-06	0.6	0.331
1998-01-07	0.585	0.309
1998-01-08	0.585	0.314
1998-01-09	0.58	0.314
1998-01-12	0.58	0.306
1998-01-13	0.575	0.311
1998-01-14	0.565	0.301
1998-01-15	0.57	0.295
1998-01-16	0.563	0.281
1998-01-20	0.555	0.289
1998-01-21	0.555	0.289
1998-01-22	0.535	0.286
1998-01-23	0.54	0.286
1998-01-26	0.525	0.286
1998-01-27	0.53	0.289
1998-01-28	0.535	0.299
1998-01-29	0.565	0.308
1998-01-30	0.555	0.305
1998-02-02	0.54	0.296
1998-02-03	0.53	0.308
1998-02-04	0.525	0.3
1998-02-05	0.515	0.3
1998-02-06	0.515	0.309
1998-02-09	0.515	0.304
1998-02-10	0.503	0.304
1998-02-11	0.5	0.304
1998-02-12	0.495	0.299
1998-02-13	0.495	0.299
1998-02-17	0.495	0.299
1998-02-18	0.49	0.3
1998-02-19	0.485	0.3
1998-02-20	0.485	0.3
1998-02-23	0.485	0.294
1998-02-24	0.475	0.288
1998-02-25	0.475	0.284
1998-02-26	0.47	0.286
1998-02-27	0.455	0.286
1998-03-02	0.455	0.286
1998-03-03	0.448	0.284
1998-03-04	0.423	0.276
1998-03-05	0.443	0.274
1998-03-06	0.435	0.269
1998-03-09	0.425	0.259
1998-03-10	0.445	0.264
1998-03-11	0.43	0.264
1998-03-12	0.435	0.259
1998-03-13	0.445	0.259
1998-03-16	0.408	0.259
1998-03-17	0.408	0.259
1998-03-18	0.408	0.259
1998-03-19	0.475	0.264
1998-03-20	0.465	0.266
1998-03-23	0.535	0.299
1998-03-24	0.558	0.283
1998-03-25	0.57	0.288
1998-03-26	0.59	0.311
1998-03-27	0.585	0.298
1998-03-30	0.578	0.288
1998-03-31	0.57	0.28
1998-04-01	0.568	0.275
1998-04-02	0.56	0.279
1998-04-03	0.545	0.284
1998-04-06	0.535	0.284
1998-04-07	0.535	0.284
1998-04-08	0.535	0.291
1998-04-09	0.523	0.296
1998-04-13	0.52	0.289
1998-04-14	0.523	0.288
1998-04-15	0.525	0.29
1998-04-16	0.538	0.295
1998-04-17	0.545	0.295
1998-04-20	0.545	0.296
1998-04-21	0.55	0.304
1998-04-22	0.56	0.304
1998-04-23	0.545	0.298
1998-04-24	0.555	0.293
1998-04-27	0.57	0.293
1998-04-28	0.605	0.291
1998-04-29	0.61	0.291
1998-04-30	0.605	0.288
1998-05-01	0.6	0.293
1998-05-04	0.6	0.293
1998-05-05	0.575	0.289
1998-05-06	0.565	0.286
1998-05-07	0.545	0.281
1998-05-08	0.545	0.279
1998-05-11	0.535	0.281
1998-05-12	0.525	0.28
1998-05-13	0.52	0.279
1998-05-14	0.52	0.276
1998-05-15	0.52	0.276
1998-05-18	0.495	0.27
1998-05-19	0.485	0.266
1998-05-20	0.485	0.269
1998-05-21	0.485	0.266
1998-05-22	0.485	0.266
1998-05-26	0.475	0.264
1998-05-27	0.47	0.259
1998-05-28	0.465	0.256
1998-05-29	0.465	0.259
1998-06-01	0.458	0.261
1998-06-02	0.45	0.258
1998-06-03	0.455	0.256
1998-06-04	0.465	0.259
1998-06-05	0.475	0.259
1998-06-08	0.47	0.256
1998-06-09	0.475	0.254
1998-06-10	0.47	0.246
1998-06-11	0.47	0.226
1998-06-12	0.47	0.234
1998-06-15	0.475	0.229
1998-06-16	0.48	0.234
1998-06-17	0.475	0.239
1998-06-18	0.47	0.239
1998-06-19	0.47	0.239
1998-06-22	0.473	0.243
1998-06-23	0.474	0.243
1998-06-24	0.475	0.248
1998-06-25	0.47	0.239
1998-06-26	0.47	0.24
1998-06-29	0.47	0.241
1998-06-30	0.47	0.241
1998-07-01	0.47	0.249
1998-07-02	0.47	0.249
1998-07-06	0.47	0.245
1998-07-07	0.475	0.244
1998-07-08	0.475	0.236
1998-07-09	0.465	0.241
1998-07-10	0.47	0.241
1998-07-13	0.465	0.243
1998-07-14	0.465	0.243
1998-07-15	0.465	0.25
1998-07-16	0.465	0.246
1998-07-17	0.465	0.246
1998-07-20	0.465	0.246
1998-07-21	0.47	0.253
1998-07-22	0.47	0.248
1998-07-23	0.47	0.249
1998-07-24	0.475	0.249
1998-07-27	0.475	0.249
1998-07-28	0.473	0.246
1998-07-29	0.473	0.244
1998-07-30	0.48	0.246
1998-07-31	0.478	0.246
1998-08-03	0.48	0.244
1998-08-04	0.478	0.246
1998-08-05	0.48	0.244
1998-08-06	0.48	0.244
1998-08-07	0.48	0.245
1998-08-10	0.475	0.244
1998-08-11	0.465	0.239
1998-08-12	0.465	0.239
1998-08-13	0.465	0.24
1998-08-14	0.455	0.239
1998-08-17	0.455	0.24
1998-08-18	0.45	0.24
1998-08-19	0.45	0.241
1998-08-20	0.45	0.241
1998-08-21	0.453	0.243
1998-08-24	0.45	0.241
1998-08-25	0.46	0.244
1998-08-26	0.465	0.244
1998-08-27	0.455	0.239
1998-08-28	0.455	0.236
1998-08-31	0.448	0.235
1998-09-01	0.455	0.231
1998-09-02	0.455	0.231
1998-09-03	0.46	0.236
1998-09-04	0.47	0.236
1998-09-08	0.47	0.235
1998-09-09	0.475	0.236
1998-09-10	0.495	0.239
1998-09-11	0.505	0.241
1998-09-14	0.505	0.244
1998-09-15	0.495	0.249
1998-09-16	0.485	0.251
1998-09-17	0.485	0.255
1998-09-18	0.49	0.269
1998-09-21	0.485	0.263
1998-09-22	0.49	0.261
1998-09-23	0.485	0.261
1998-09-24	0.485	0.259
1998-09-25	0.485	0.26
1998-09-28	0.485	0.259
1998-09-29	0.485	0.251
1998-09-30	0.485	0.251
1998-10-01	0.475	0.254
1998-10-02	0.465	0.255
1998-10-05	0.465	0.255
1998-10-06	0.465	0.258
1998-10-07	0.463	0.258
1998-10-08	0.465	0.253
1998-10-09	0.465	0.254
1998-10-12	0.465	0.254
1998-10-13	0.465	0.254
1998-10-14	0.465	0.254
1998-10-15	0.465	0.254
1998-10-16	0.475	0.259
1998-10-19	0.475	0.259
1998-10-20	0.473	0.256
1998-10-21	0.48	0.259
1998-10-22	0.475	0.259
1998-10-23	0.475	0.259
1998-10-26	0.493	0.261
1998-10-27	0.495	0.264
1998-10-28	0.495	0.259
1998-10-29	0.525	0.259
1998-10-30	0.53	0.256
1998-11-02	0.535	0.259
1998-11-03	0.515	0.259
1998-11-04	0.515	0.256
1998-11-05	0.485	0.254
1998-11-06	0.485	0.256
1998-11-09	0.475	0.256
1998-11-10	0.475	0.254
1998-11-11	0.47	0.259
1998-11-12	0.475	0.259
1998-11-13	0.46	0.261
1998-11-16	0.455	0.256
1998-11-17	0.453	0.251
1998-11-18	0.44	0.239
1998-11-19	0.45	0.241
1998-11-20	0.45	0.241
1998-11-23	0.44	0.239
1998-11-24	0.44	0.231
1998-11-25	0.435	0.226
1998-11-30	0.405	0.208
1998-12-01	0.405	0.204
1998-12-02	0.39	0.208
1998-12-03	0.395	0.206
1998-12-04	0.375	0.209
1998-12-07	0.375	0.211
1998-12-08	0.385	0.219
1998-12-09	0.385	0.21
1998-12-10	0.385	0.208
1998-12-11	0.395	0.206
1998-12-14	0.395	0.206
1998-12-15	0.395	0.213
1998-12-16	0.395	0.216
1998-12-17	0.385	0.216
1998-12-18	0.385	0.211
1998-12-21	0.385	0.206
1998-12-22	0.385	0.209
1998-12-23	0.395	0.21
1998-12-24	0.395	0.21
1998-12-28	0.395	0.209
1998-12-29	0.405	0.204
1998-12-30	0.395	0.205
1998-12-31	0.395	0.205
1999-01-04	0.4	0.219
1999-01-05	0.395	0.216
1999-01-06	0.405	0.216
1999-01-07	0.42	0.216
1999-01-08	0.428	0.214
1999-01-11	0.435	0.219
1999-01-12	0.44	0.215
1999-01-13	0.438	0.214
1999-01-14	0.44	0.214
1999-01-15	0.44	0.215
1999-01-19	0.425	0.215
1999-01-20	0.415	0.215
1999-01-21	0.415	0.216
1999-01-22	0.41	0.219
1999-01-25	0.405	0.216
1999-01-26	0.4	0.219
1999-01-27	0.403	0.219
1999-01-28	0.403	0.221
1999-01-29	0.403	0.229
1999-02-01	0.395	0.224
1999-02-02	0.4	0.224
1999-02-03	0.4	0.224
1999-02-04	0.4	0.224
1999-02-05	0.395	0.223
1999-02-08	0.395	0.22
1999-02-09	0.385	0.219
1999-02-10	0.375	0.225
1999-02-11	0.375	0.226
1999-02-12	0.38	0.23
1999-02-16	0.375	0.226
1999-02-17	0.375	0.224
1999-02-18	0.38	0.221
1999-02-19	0.385	0.221
1999-02-22	0.395	0.224
1999-02-23	0.4	0.226
1999-02-24	0.405	0.226
1999-02-25	0.405	0.226
1999-02-26	0.4	0.226
1999-03-01	0.426	0.223
1999-03-02	0.48	0.221
1999-03-03	0.485	0.221
1999-03-04	0.503	0.221
1999-03-05	0.52	0.226
1999-03-08	0.605	0.229
1999-03-09	0.62	0.229
1999-03-10	0.62	0.229
1999-03-11	0.6	0.236
1999-03-12	0.595	0.246
1999-03-15	0.585	0.244
1999-03-16	0.57	0.244
1999-03-17	0.565	0.254
1999-03-18	0.585	0.254
1999-03-19	0.64	0.244
1999-03-22	0.645	0.244
1999-03-23	0.65	0.254
1999-03-24	0.645	0.254
1999-03-25	0.665	0.251
1999-03-26	0.71	0.255
1999-03-29	0.7	0.261
1999-03-30	0.705	0.259
1999-03-31	0.705	0.258
1999-04-01	0.71	0.255
1999-04-05	0.695	0.263
1999-04-06	0.68	0.264
1999-04-07	0.685	0.264
1999-04-08	0.63	0.263
1999-04-09	0.64	0.265
1999-04-12	0.63	0.266
1999-04-13	0.58	0.28
1999-04-14	0.535	0.28
1999-04-15	0.545	0.283
1999-04-16	0.535	0.29
1999-04-19	0.535	0.293
1999-04-20	0.53	0.295
1999-04-21	0.533	0.296
1999-04-22	0.568	0.308
1999-04-23	0.568	0.303
1999-04-26	0.56	0.285
1999-04-27	0.54	0.284
1999-04-28	0.545	0.295
1999-04-29	0.555	0.3
1999-04-30	0.555	0.295
1999-05-03	0.558	0.29
1999-05-04	0.558	0.294
1999-05-05	0.555	0.289
1999-05-06	0.543	0.291
1999-05-07	0.525	0.284
1999-05-10	0.533	0.285
1999-05-11	0.533	0.284
1999-05-12	0.525	0.276
1999-05-13	0.533	0.278
1999-05-14	0.525	0.284
1999-05-17	0.525	0.28
1999-05-18	0.525	0.278
1999-05-19	0.525	0.274
1999-05-20	0.51	0.273
1999-05-21	0.53	0.285
1999-05-24	0.533	0.283
1999-05-25	0.53	0.279
1999-05-26	0.575	0.285
1999-05-27	0.585	0.285
1999-05-28	0.59	0.285
1999-06-01	0.603	0.276
1999-06-02	0.645	0.281
1999-06-03	0.645	0.285
1999-06-04	0.66	0.291
1999-06-07	0.695	0.3
1999-06-08	0.705	0.299
1999-06-09	0.72	0.298
1999-06-10	0.72	0.303
1999-06-11	0.73	0.305
1999-06-14	0.74	0.313
1999-06-15	0.715	0.313
1999-06-16	0.71	0.323
1999-06-17	0.705	0.315
1999-06-18	0.69	0.315
1999-06-21	0.61	0.313
1999-06-22	0.635	0.31
1999-06-23	0.625	0.318
1999-06-24	0.645	0.32
1999-06-25	0.65	0.325
1999-06-28	0.658	0.33
1999-06-29	0.67	0.331
1999-06-30	0.67	0.34
1999-07-01	0.678	0.35
1999-07-02	0.678	0.351
1999-07-06	0.675	0.351
1999-07-07	0.69	0.353
1999-07-08	0.668	0.365
1999-07-09	0.67	0.361
1999-07-12	0.67	0.363
1999-07-13	0.67	0.38
1999-07-14	0.69	0.375
1999-07-15	0.695	0.369
1999-07-16	0.72	0.383
1999-07-19	0.735	0.384
1999-07-20	0.72	0.374
1999-07-21	0.67	0.354
1999-07-22	0.68	0.373
1999-07-23	0.675	0.384
1999-07-26	0.67	0.39
1999-07-27	0.665	0.385
1999-07-28	0.69	0.391
1999-07-29	0.75	0.395
1999-07-30	0.785	0.39
1999-08-02	0.79	0.384
1999-08-03	0.775	0.388
1999-08-04	0.768	0.39
1999-08-05	0.76	0.395
1999-08-06	0.755	0.398
1999-08-09	0.755	0.405
1999-08-10	0.745	0.423
1999-08-11	0.71	0.439
1999-08-12	0.69	0.428
1999-08-13	0.69	0.423
1999-08-16	0.675	0.423
1999-08-17	0.72	0.423
1999-08-18	0.71	0.403
1999-08-19	0.69	0.403
1999-08-20	0.7	0.409
1999-08-23	0.688	0.409
1999-08-24	0.685	0.399
1999-08-25	0.675	0.391
1999-08-26	0.675	0.388
1999-08-27	0.675	0.401
1999-08-30	0.68	0.411
1999-08-31	0.68	0.409
1999-09-01	0.685	0.413
1999-09-02	0.67	0.405
1999-09-03	0.66	0.405
1999-09-07	0.665	0.408
1999-09-08	0.675	0.411
1999-09-09	0.68	0.421
1999-09-10	0.685	0.425
1999-09-13	0.685	0.434
1999-09-14	0.68	0.436
1999-09-15	0.68	0.435
1999-09-16	0.675	0.445
1999-09-17	0.67	0.445
1999-09-20	0.665	0.436
1999-09-21	0.655	0.443
1999-09-22	0.658	0.439
1999-09-23	0.705	0.443
1999-09-24	0.695	0.443
1999-09-27	0.69	0.443
1999-09-28	0.69	0.443
1999-09-29	0.72	0.45
1999-09-30	0.695	0.445
1999-10-01	0.705	0.449
1999-10-04	0.698	0.449
1999-10-05	0.685	0.449
1999-10-06	0.68	0.456
1999-10-07	0.673	0.47
1999-10-08	0.665	0.435
1999-10-11	0.678	0.438
1999-10-12	0.695	0.458
1999-10-13	0.708	0.468
1999-10-14	0.708	0.463
1999-10-15	0.705	0.455
1999-10-18	0.7	0.461
1999-10-19	0.705	0.454
1999-10-20	0.705	0.46
1999-10-21	0.715	0.463
1999-10-22	0.715	0.468
1999-10-25	0.72	0.47
1999-10-26	0.763	0.463
1999-10-27	0.753	0.458
1999-10-28	0.745	0.42
1999-10-29	0.745	0.428
1999-11-01	0.83	0.423
1999-11-02	0.84	0.424
1999-11-03	0.855	0.415
1999-11-04	0.863	0.42
1999-11-05	0.875	0.43
1999-11-08	0.845	0.423
1999-11-09	0.845	0.428
1999-11-10	0.825	0.435
1999-11-11	0.785	0.435
1999-11-12	0.76	0.431
1999-11-15	0.805	0.443
1999-11-16	0.78	0.443
1999-11-17	0.775	0.451
1999-11-18	0.775	0.45
1999-11-19	0.775	0.45
1999-11-22	0.768	0.459
1999-11-23	0.77	0.449
1999-11-24	0.785	0.45
1999-11-26	0.785	0.45
1999-11-29	0.775	0.433
1999-11-30	0.755	0.414
1999-12-01	0.745	0.396
1999-12-02	0.745	0.418
1999-12-03	0.74	0.424
1999-12-06	0.73	0.429
1999-12-07	0.72	0.423
1999-12-08	0.705	0.4
1999-12-09	0.715	0.415
1999-12-10	0.695	0.405
1999-12-13	0.715	0.408
1999-12-14	0.715	0.409
1999-12-15	0.735	0.426
1999-12-16	0.77	0.433
1999-12-17	0.77	0.435
1999-12-20	0.795	0.443
1999-12-21	0.8	0.441
1999-12-22	0.8	0.439
1999-12-23	0.8	0.438
1999-12-27	0.815	0.443
1999-12-28	0.83	0.448
1999-12-29	0.825	0.458
1999-12-30	0.83	0.458
2000-01-04	0.82	0.423
2000-01-05	0.818	0.426
2000-01-06	0.795	0.46
2000-01-07	0.795	0.468
2000-01-10	0.795	0.468
2000-01-11	0.815	0.473
2000-01-12	0.825	0.47
2000-01-13	0.845	0.491
2000-01-14	0.835	0.501
2000-01-18	0.855	0.501
2000-01-19	0.87	0.573
2000-01-20	0.93	0.585
2000-01-21	0.94	0.65
2000-01-24	0.915	0.68
2000-01-25	0.9	0.653
2000-01-26	0.875	0.685
2000-01-27	0.865	0.715
2000-01-28	0.845	0.703
2000-01-31	0.845	0.62
2000-02-01	0.838	0.593
2000-02-02	0.863	0.61
2000-02-03	0.86	0.595
2000-02-04	0.885	0.67
2000-02-07	0.875	0.703
2000-02-08	0.87	0.609
2000-02-09	0.88	0.623
2000-02-10	0.88	0.633
2000-02-11	0.885	0.633
2000-02-14	0.885	0.628
2000-02-15	0.885	0.62
2000-02-16	0.89	0.63
2000-02-17	0.878	0.578
2000-02-18	0.885	0.573
2000-02-22	0.893	0.528
2000-02-23	0.895	0.525
2000-02-24	0.89	0.53
2000-02-25	0.925	0.539
2000-02-28	0.94	0.545
2000-02-29	0.945	0.553
2000-03-01	0.96	0.538
2000-03-02	0.953	0.578
2000-03-03	0.953	0.555
2000-03-06	0.96	0.56
2000-03-07	1	0.58
2000-03-08	0.97	0.57
2000-03-09	0.98	0.55
2000-03-10	1.01	0.54
2000-03-13	1.02	0.54
2000-03-14	1.005	0.52
2000-03-15	1	0.503
2000-03-16	0.96	0.483
2000-03-17	0.97	0.498
2000-03-20	0.96	0.475
2000-03-21	0.94	0.474
2000-03-22	0.91	0.465
2000-03-23	0.93	0.47
2000-03-24	0.96	0.485
2000-03-27	0.955	0.488
2000-03-28	0.94	0.478
2000-03-29	0.895	0.458
2000-03-30	0.87	0.478
2000-03-31	0.85	0.499
2000-04-03	0.845	0.479
2000-04-04	0.81	0.463
2000-04-05	0.785	0.466
2000-04-06	0.8	0.481
2000-04-07	0.805	0.463
2000-04-10	0.808	0.445
2000-04-11	0.803	0.448
2000-04-12	0.79	0.465
2000-04-13	0.805	0.466
2000-04-14	0.79	0.483
2000-04-17	0.805	0.474
2000-04-18	0.82	0.476
2000-04-19	0.835	0.483
2000-04-20	0.835	0.48
2000-04-24	0.85	0.481
2000-04-25	0.835	0.473
2000-04-26	0.825	0.465
2000-04-27	0.825	0.463
2000-04-28	0.815	0.465
2000-05-01	0.805	0.455
2000-05-02	0.828	0.466
2000-05-03	0.815	0.473
2000-05-04	0.795	0.47
2000-05-05	0.798	0.469
2000-05-08	0.81	0.473
2000-05-09	0.815	0.483
2000-05-10	0.803	0.484
2000-05-11	0.815	0.488
2000-05-12	0.815	0.525
2000-05-15	0.8	0.52
2000-05-16	0.815	0.52
2000-05-17	0.795	0.52
2000-05-18	0.8	0.52
2000-05-19	0.8	0.55
2000-05-22	0.79	0.535
2000-05-23	0.79	0.53
2000-05-24	0.8	0.548
2000-05-25	0.795	0.548
2000-05-26	0.785	0.558
2000-05-30	0.795	0.563
2000-05-31	0.795	0.568
2000-06-01	0.805	0.56
2000-06-02	0.815	0.578
2000-06-05	0.8	0.563
2000-06-06	0.795	0.563
2000-06-07	0.81	0.56
2000-06-08	0.8	0.549
2000-06-09	0.8	0.55
2000-06-12	0.81	0.563
2000-06-13	0.81	0.565
2000-06-14	0.815	0.561
2000-06-15	0.815	0.556
2000-06-16	0.82	0.548
2000-06-19	0.825	0.531
2000-06-20	0.835	0.531
2000-06-21	0.845	0.543
2000-06-22	0.855	0.553
2000-06-23	0.865	0.555
2000-06-26	0.885	0.558
2000-06-27	0.9	0.55
2000-06-28	0.9	0.555
2000-06-29	0.915	0.558
2000-06-30	0.948	0.573
2000-07-03	0.948	0.573
2000-07-05	0.945	0.548
2000-07-06	0.925	0.56
2000-07-07	0.89	0.55
2000-07-10	0.89	0.55
2000-07-11	0.885	0.55
2000-07-12	0.885	0.549
2000-07-13	0.875	0.556
2000-07-14	0.885	0.556
2000-07-17	0.89	0.548
2000-07-18	0.89	0.553
2000-07-19	0.9	0.553
2000-07-20	0.89	0.556
2000-07-21	0.885	0.548
2000-07-24	0.875	0.541
2000-07-25	0.87	0.545
2000-07-26	0.87	0.54
2000-07-27	0.885	0.543
2000-07-28	0.905	0.549
2000-07-31	0.905	0.545
2000-08-01	0.915	0.54
2000-08-02	0.94	0.55
2000-08-03	0.925	0.55
2000-08-04	0.945	0.55
2000-08-07	0.933	0.546
2000-08-08	0.953	0.548
2000-08-09	0.965	0.55
2000-08-10	0.985	0.54
2000-08-11	0.98	0.55
2000-08-14	1.005	0.558
2000-08-15	1.005	0.579
2000-08-16	1.01	0.588
2000-08-17	1.03	0.588
2000-08-18	1.035	0.598
2000-08-21	1.075	0.606
2000-08-22	1.075	0.609
2000-08-23	1.14	0.609
2000-08-24	1.2	0.61
2000-08-25	1.235	0.608
2000-08-28	1.235	0.621
2000-08-29	1.26	0.633
2000-08-30	1.255	0.633
2000-08-31	1.258	0.651
2000-09-01	1.255	0.651
2000-09-05	1.26	0.651
2000-09-06	1.28	0.66
2000-09-07	1.26	0.654
2000-09-08	1.24	0.654
2000-09-11	1.235	0.653
2000-09-12	1.21	0.653
2000-09-13	1.185	0.648
2000-09-14	1.165	0.63
2000-09-15	1.17	0.649
2000-09-18	1.193	0.658
2000-09-19	1.17	0.65
2000-09-20	1.21	0.659
2000-09-21	1.2	0.643
2000-09-22	1.2	0.635
2000-09-25	1.165	0.61
2000-09-26	1.165	0.623
2000-09-27	1.165	0.636
2000-09-28	1.138	0.624
2000-09-29	1.125	0.623
2000-10-02	1.158	0.631
2000-10-03	1.145	0.63
2000-10-04	1.135	0.62
2000-10-05	1.12	0.606
2000-10-06	1.118	0.614
2000-10-09	1.135	0.613
2000-10-10	1.19	0.629
2000-10-11	1.173	0.634
2000-10-12	1.19	0.665
2000-10-13	1.17	0.655
2000-10-16	1.16	0.633
2000-10-17	1.16	0.623
2000-10-18	1.155	0.629
2000-10-19	1.155	0.618
2000-10-20	1.163	0.605
2000-10-23	1.158	0.605
2000-10-24	1.19	0.61
2000-10-25	1.21	0.606
2000-10-26	1.21	0.604
2000-10-27	1.21	0.605
2000-10-30	1.22	0.599
2000-10-31	1.2	0.599
2000-11-01	1.2	0.588
2000-11-02	1.2	0.574
2000-11-03	1.175	0.576
2000-11-06	1.175	0.575
2000-11-07	1.175	0.575
2000-11-08	1.21	0.575
2000-11-09	1.19	0.586
2000-11-10	1.22	0.595
2000-11-13	1.22	0.616
2000-11-14	1.215	0.633
2000-11-15	1.24	0.635
2000-11-16	1.22	0.62
2000-11-17	1.23	0.618
2000-11-20	1.21	0.633
2000-11-21	1.21	0.63
2000-11-22	1.2	0.63
2000-11-24	1.2	0.63
2000-11-27	1.19	0.634
2000-11-28	1.21	0.621
2000-11-29	1.2	0.6
2000-11-30	1.19	0.62
2000-12-01	1.165	0.634
2000-12-04	1.17	0.66
2000-12-05	1.14	0.655
2000-12-06	1.1	0.671
2000-12-07	1.105	0.71
2000-12-08	1.105	0.704
2000-12-11	1.075	0.72
2000-12-12	1.055	0.745
2000-12-13	1.07	0.743
2000-12-14	1.045	0.693
2000-12-15	1.065	0.733
2000-12-18	1.07	0.781
2000-12-19	1.02	0.841
2000-12-20	0.98	0.841
2000-12-21	0.98	0.843
2000-12-22	1	0.893
2000-12-26	1.015	0.933
2000-12-27	1.01	0.903
2000-12-28	0.99	0.903
2000-12-29	0.99	0.9
2001-01-02	0.99	0.805
2001-01-03	0.955	0.78
2001-01-04	0.955	0.795
2001-01-05	0.955	0.823
2001-01-08	0.92	0.893
2001-01-09	0.865	0.883
2001-01-10	0.83	0.883
2001-01-11	0.815	0.865
2001-01-12	0.82	0.833
2001-01-16	0.84	0.798
2001-01-17	0.86	0.761
2001-01-18	0.875	0.748
2001-01-19	0.925	0.778
2001-01-22	0.93	0.798
2001-01-23	0.9	0.764
2001-01-24	0.885	0.724
2001-01-25	0.925	0.691
2001-01-26	0.925	0.68
2001-01-29	0.91	0.679
2001-01-30	0.895	0.634
2001-01-31	0.875	0.634
2001-02-01	0.905	0.609
2001-02-02	0.92	0.628
2001-02-05	0.92	0.598
2001-02-06	0.92	0.616
2001-02-07	0.905	0.614
2001-02-08	0.92	0.623
2001-02-09	0.925	0.62
2001-02-12	0.935	0.608
2001-02-13	0.915	0.605
2001-02-14	0.92	0.605
2001-02-15	0.89	0.584
2001-02-16	0.89	0.595
2001-02-20	0.87	0.581
2001-02-21	0.86	0.57
2001-02-22	0.87	0.558
2001-02-23	0.875	0.558
2001-02-26	0.91	0.56
2001-02-27	0.89	0.563
2001-02-28	0.885	0.583
2001-03-01	0.868	0.555
2001-03-02	0.89	0.57
2001-03-05	0.89	0.578
2001-03-06	0.885	0.56
2001-03-07	0.88	0.561
2001-03-08	0.88	0.555
2001-03-09	0.87	0.553
2001-03-12	0.865	0.553
2001-03-13	0.865	0.553
2001-03-14	0.845	0.553
2001-03-15	0.85	0.534
2001-03-16	0.85	0.55
2001-03-19	0.83	0.541
2001-03-20	0.83	0.551
2001-03-21	0.85	0.545
2001-03-22	0.865	0.545
2001-03-23	0.875	0.55
2001-03-26	0.89	0.55
2001-03-27	0.895	0.586
2001-03-28	0.87	0.585
2001-03-29	0.885	0.578
2001-03-30	0.875	0.579
2001-04-02	0.85	0.523
2001-04-03	0.86	0.544
2001-04-04	0.875	0.53
2001-04-05	0.875	0.545
2001-04-06	0.885	0.546
2001-04-09	0.885	0.546
2001-04-10	0.91	0.555
2001-04-11	0.87	0.558
2001-04-12	0.87	0.565
2001-04-16	0.875	0.57
2001-04-17	0.845	0.565
2001-04-18	0.875	0.548
2001-04-19	0.865	0.553
2001-04-20	0.855	0.545
2001-04-23	0.875	0.546
2001-04-24	0.905	0.546
2001-04-25	0.905	0.534
2001-04-26	0.905	0.54
2001-04-27	0.895	0.54
2001-04-30	0.905	0.535
2001-05-01	0.905	0.528
2001-05-02	0.855	0.526
2001-05-03	0.875	0.523
2001-05-04	0.86	0.524
2001-05-07	0.855	0.514
2001-05-08	0.86	0.514
2001-05-09	0.87	0.513
2001-05-10	0.87	0.508
2001-05-11	0.885	0.51
2001-05-14	0.885	0.513
2001-05-15	0.865	0.514
2001-05-16	0.86	0.513
2001-05-17	0.86	0.511
2001-05-18	0.89	0.516
2001-05-21	0.905	0.518
2001-05-22	0.915	0.516
2001-05-23	0.928	0.516
2001-05-24	0.928	0.51
2001-05-25	0.915	0.503
2001-05-29	0.925	0.504
2001-05-30	0.925	0.494
2001-05-31	0.915	0.496
2001-06-01	0.905	0.492
2001-06-04	0.883	0.493
2001-06-05	0.875	0.49
2001-06-06	0.875	0.474
2001-06-07	0.875	0.458
2001-06-08	0.875	0.448
2001-06-11	0.875	0.453
2001-06-12	0.895	0.45
2001-06-13	0.9	0.448
2001-06-14	0.94	0.442
2001-06-15	0.973	0.426
2001-06-18	0.97	0.418
2001-06-19	0.97	0.413
2001-06-20	0.95	0.413
2001-06-21	0.95	0.411
2001-06-22	0.95	0.413
2001-06-25	0.88	0.413
2001-06-26	0.875	0.397
2001-06-27	0.87	0.37
2001-06-28	0.87	0.364
2001-06-29	0.88	0.371
2001-07-02	0.878	0.358
2001-07-03	0.878	0.35
2001-07-05	0.855	0.359
2001-07-06	0.845	0.378
2001-07-09	0.845	0.383
2001-07-10	0.815	0.386
2001-07-11	0.795	0.386
2001-07-12	0.79	0.378
2001-07-13	0.78	0.388
2001-07-16	0.77	0.378
2001-07-17	0.775	0.381
2001-07-18	0.755	0.381
2001-07-19	0.745	0.391
2001-07-20	0.765	0.391
2001-07-23	0.765	0.401
2001-07-24	0.75	0.401
2001-07-25	0.745	0.413
2001-07-26	0.75	0.443
2001-07-27	0.755	0.416
2001-07-30	0.748	0.418
2001-07-31	0.755	0.42
2001-08-01	0.74	0.428
2001-08-02	0.758	0.424
2001-08-03	0.758	0.42
2001-08-06	0.755	0.42
2001-08-07	0.755	0.426
2001-08-08	0.745	0.419
2001-08-09	0.79	0.414
2001-08-10	0.81	0.416
2001-08-13	0.82	0.413
2001-08-14	0.82	0.414
2001-08-15	0.838	0.416
2001-08-16	0.89	0.415
2001-08-17	0.868	0.415
2001-08-20	0.875	0.408
2001-08-21	0.89	0.41
2001-08-22	0.895	0.416
2001-08-23	0.9	0.409
2001-08-24	0.915	0.411
2001-08-27	0.94	0.412
2001-08-28	0.955	0.411
2001-08-29	0.953	0.414
2001-08-30	0.99	0.413
2001-08-31	0.995	0.408
2001-09-04	1.01	0.409
2001-09-05	1.015	0.41
2001-09-06	1.035	0.413
2001-09-07	1.03	0.419
2001-09-10	1.01	0.419
2001-09-11	1.01	0.5
2001-09-12	0.955	0.44
2001-09-13	0.955	0.435
2001-09-14	0.955	0.471
2001-09-17	0.915	0.448
2001-09-18	0.89	0.441
2001-09-19	0.89	0.418
2001-09-20	0.85	0.424
2001-09-21	0.81	0.423
2001-09-24	0.74	0.388
2001-09-25	0.71	0.391
2001-09-26	0.71	0.37
2001-09-27	0.73	0.388
2001-09-28	0.75	0.399
2001-10-01	0.75	0.385
2001-10-02	0.74	0.39
2001-10-03	0.725	0.383
2001-10-04	0.72	0.388
2001-10-05	0.74	0.393
2001-10-08	0.74	0.395
2001-10-09	0.74	0.396
2001-10-10	0.75	0.396
2001-10-11	0.75	0.414
2001-10-12	0.735	0.403
2001-10-15	0.735	0.403
2001-10-16	0.715	0.401
2001-10-17	0.705	0.4
2001-10-18	0.705	0.4
2001-10-19	0.72	0.394
2001-10-22	0.72	0.395
2001-10-23	0.72	0.394
2001-10-24	0.735	0.393
2001-10-25	0.723	0.394
2001-10-26	0.71	0.396
2001-10-29	0.71	0.399
2001-10-30	0.71	0.394
2001-10-31	0.7	0.38
2001-11-01	0.695	0.383
2001-11-02	0.68	0.366
2001-11-05	0.68	0.361
2001-11-06	0.675	0.356
2001-11-07	0.665	0.356
2001-11-08	0.68	0.359
2001-11-09	0.68	0.364
2001-11-12	0.65	0.353
2001-11-13	0.685	0.359
2001-11-14	0.64	0.343
2001-11-15	0.615	0.314
2001-11-16	0.595	0.312
2001-11-19	0.59	0.288
2001-11-20	0.59	0.325
2001-11-21	0.58	0.314
2001-11-26	0.575	0.29
2001-11-27	0.575	0.298
2001-11-28	0.56	0.296
2001-11-29	0.55	0.293
2001-11-30	0.54	0.288
2001-12-03	0.53	0.284
2001-12-04	0.525	0.287
2001-12-05	0.525	0.286
2001-12-06	0.505	0.286
2001-12-07	0.5	0.268
2001-12-10	0.49	0.268
2001-12-11	0.505	0.276
2001-12-12	0.505	0.283
2001-12-13	0.535	0.286
2001-12-14	0.55	0.296
2001-12-17	0.57	0.313
2001-12-18	0.6	0.311
2001-12-19	0.63	0.321
2001-12-20	0.61	0.309
2001-12-21	0.615	0.318
2001-12-26	0.645	0.329
2001-12-27	0.64	0.333
2001-12-28	0.628	0.335
2001-12-31	0.633	0.324
2002-01-02	0.64	0.321
2002-01-03	0.6	0.317
2002-01-04	0.61	0.304
2002-01-07	0.58	0.303
2002-01-08	0.56	0.298
2002-01-09	0.545	0.298
2002-01-10	0.555	0.286
2002-01-11	0.55	0.289
2002-01-14	0.533	0.277
2002-01-15	0.513	0.28
2002-01-16	0.52	0.278
2002-01-17	0.52	0.278
2002-01-18	0.53	0.286
2002-01-22	0.57	0.284
2002-01-23	0.57	0.286
2002-01-24	0.61	0.289
2002-01-25	0.58	0.289
2002-01-28	0.58	0.289
2002-01-29	0.58	0.29
2002-01-30	0.56	0.283
2002-01-31	0.59	0.291
2002-02-01	0.595	0.293
2002-02-04	0.593	0.293
2002-02-05	0.595	0.296
2002-02-06	0.59	0.303
2002-02-07	0.59	0.304
2002-02-08	0.595	0.31
2002-02-11	0.62	0.318
2002-02-12	0.62	0.314
2002-02-13	0.608	0.314
2002-02-14	0.615	0.32
2002-02-15	0.615	0.317
2002-02-19	0.633	0.315
2002-02-20	0.625	0.314
2002-02-21	0.625	0.318
2002-02-22	0.62	0.318
2002-02-25	0.62	0.316
2002-02-26	0.64	0.319
2002-02-27	0.65	0.33
2002-02-28	0.665	0.335
2002-03-01	0.665	0.345
2002-03-04	0.685	0.346
2002-03-05	0.695	0.351
2002-03-06	0.685	0.354
2002-03-07	0.725	0.374
2002-03-08	0.715	0.371
2002-03-11	0.715	0.386
2002-03-12	0.715	0.379
2002-03-13	0.935	0.378
2002-03-14	0.745	0.379
2002-03-15	0.635	0.383
2002-03-18	0.765	0.381
2002-03-19	0.763	0.396
2002-03-20	0.775	0.398
2002-03-21	0.775	0.387
2002-03-22	0.765	0.397
2002-03-25	0.765	0.39
2002-03-26	0.75	0.398
2002-03-27	0.755	0.405
2002-03-28	0.755	0.406
2002-04-01	0.765	0.424
2002-04-02	0.773	0.448
2002-04-03	0.755	0.444
2002-04-04	0.755	0.44
2002-04-05	0.76	0.43
2002-04-08	0.76	0.438
2002-04-09	0.74	0.412
2002-04-10	0.735	0.41
2002-04-11	0.72	0.39
2002-04-12	0.68	0.381
2002-04-15	0.695	0.395
2002-04-16	0.695	0.395
2002-04-17	0.695	0.403
2002-04-18	0.71	0.411
2002-04-19	0.708	0.404
2002-04-22	0.715	0.41
2002-04-23	0.715	0.417
2002-04-24	0.718	0.411
2002-04-25	0.73	0.415
2002-04-26	0.72	0.407
2002-04-29	0.725	0.416
2002-04-30	0.71	0.42
2002-05-01	0.715	0.416
2002-05-02	0.705	0.411
2002-05-03	0.705	0.411
2002-05-06	0.695	0.408
2002-05-07	0.695	0.41
2002-05-08	0.685	0.425
2002-05-09	0.685	0.414
2002-05-10	0.675	0.414
2002-05-13	0.675	0.413
2002-05-14	0.71	0.428
2002-05-15	0.695	0.418
2002-05-16	0.695	0.411
2002-05-17	0.695	0.411
2002-05-20	0.745	0.415
2002-05-21	0.735	0.408
2002-05-22	0.73	0.404
2002-05-23	0.725	0.406
2002-05-24	0.72	0.396
2002-05-28	0.705	0.391
2002-05-29	0.71	0.353
2002-05-30	0.71	0.379
2002-05-31	0.71	0.381
2002-06-03	0.73	0.381
2002-06-04	0.73	0.38
2002-06-05	0.723	0.373
2002-06-06	0.725	0.369
2002-06-07	0.725	0.371
2002-06-10	0.725	0.364
2002-06-11	0.73	0.348
2002-06-12	0.725	0.368
2002-06-13	0.735	0.378
2002-06-14	0.725	0.378
2002-06-17	0.74	0.385
2002-06-18	0.74	0.376
2002-06-19	0.735	0.378
2002-06-20	0.738	0.374
2002-06-21	0.72	0.374
2002-06-24	0.73	0.379
2002-06-25	0.73	0.383
2002-06-26	0.73	0.38
2002-06-27	0.73	0.379
2002-06-28	0.725	0.376
2002-07-01	0.725	0.374
2002-07-02	0.725	0.371
2002-07-03	0.725	0.37
2002-07-08	0.705	0.362
2002-07-09	0.705	0.363
2002-07-10	0.705	0.369
2002-07-11	0.715	0.365
2002-07-12	0.715	0.372
2002-07-15	0.715	0.371
2002-07-16	0.725	0.372
2002-07-17	0.725	0.368
2002-07-18	0.735	0.374
2002-07-19	0.74	0.371
2002-07-22	0.73	0.371
2002-07-23	0.73	0.371
2002-07-24	0.735	0.374
2002-07-25	0.735	0.374
2002-07-26	0.743	0.374
2002-07-29	0.745	0.376
2002-07-30	0.755	0.376
2002-07-31	0.765	0.386
2002-08-01	0.76	0.389
2002-08-02	0.755	0.383
2002-08-05	0.75	0.383
2002-08-06	0.75	0.386
2002-08-07	0.76	0.385
2002-08-08	0.76	0.388
2002-08-09	0.765	0.392
2002-08-12	0.768	0.403
2002-08-13	0.765	0.401
2002-08-14	0.81	0.409
2002-08-15	0.82	0.415
2002-08-16	0.813	0.415
2002-08-19	0.825	0.421
2002-08-20	0.825	0.421
2002-08-21	0.84	0.429
2002-08-22	0.83	0.431
2002-08-23	0.823	0.434
2002-08-26	0.84	0.448
2002-08-27	0.86	0.448
2002-08-28	0.893	0.449
2002-08-29	0.92	0.45
2002-08-30	0.92	0.452
2002-09-03	0.913	0.441
2002-09-04	0.95	0.45
2002-09-05	0.955	0.456
2002-09-06	0.95	0.468
2002-09-09	0.94	0.468
2002-09-10	0.94	0.476
2002-09-11	0.93	0.474
2002-09-12	0.93	0.469
2002-09-13	0.88	0.474
2002-09-16	0.865	0.474
2002-09-17	0.855	0.465
2002-09-18	0.87	0.476
2002-09-19	0.86	0.476
2002-09-20	0.858	0.479
2002-09-23	0.85	0.488
2002-09-24	0.85	0.486
2002-09-25	0.86	0.475
2002-09-26	0.863	0.475
2002-09-27	0.863	0.478
2002-09-30	0.87	0.481
2002-10-01	0.87	0.488
2002-10-02	0.86	0.483
2002-10-03	0.86	0.475
2002-10-04	0.845	0.476
2002-10-07	0.825	0.476
2002-10-08	0.835	0.473
2002-10-09	0.838	0.473
2002-10-10	0.83	0.467
2002-10-11	0.84	0.473
2002-10-14	0.833	0.483
2002-10-15	0.83	0.479
2002-10-16	0.845	0.483
2002-10-17	0.845	0.486
2002-10-18	0.845	0.488
2002-10-21	0.845	0.477
2002-10-22	0.845	0.475
2002-10-23	0.855	0.483
2002-10-24	0.855	0.485
2002-10-25	0.85	0.479
2002-10-28	0.82	0.478
2002-10-29	0.82	0.478
2002-10-30	0.82	0.479
2002-10-31	0.805	0.483
2002-11-01	0.81	0.484
2002-11-04	0.82	0.479
2002-11-05	0.82	0.473
2002-11-06	0.82	0.466
2002-11-07	0.815	0.465
2002-11-08	0.815	0.463
2002-11-11	0.81	0.467
2002-11-12	0.81	0.466
2002-11-13	0.808	0.458
2002-11-14	0.765	0.453
2002-11-15	0.765	0.464
2002-11-18	0.825	0.473
2002-11-19	0.825	0.473
2002-11-20	0.79	0.478
2002-11-21	0.78	0.483
2002-11-22	0.79	0.483
2002-11-25	0.785	0.478
2002-11-26	0.78	0.479
2002-11-27	0.79	0.483
2002-12-02	0.8	0.486
2002-12-03	0.795	0.494
2002-12-04	0.785	0.489
2002-12-05	0.785	0.494
2002-12-06	0.785	0.493
2002-12-09	0.785	0.494
2002-12-10	0.79	0.494
2002-12-11	0.785	0.499
2002-12-12	0.79	0.517
2002-12-13	0.79	0.521
2002-12-16	0.82	0.54
2002-12-17	0.87	0.537
2002-12-18	0.88	0.539
2002-12-19	0.895	0.539
2002-12-20	0.88	0.542
2002-12-23	0.905	0.548
2002-12-24	0.915	0.548
2002-12-26	0.935	0.563
2002-12-27	0.935	0.559
2002-12-30	0.905	0.553
2002-12-31	0.895	0.539
2003-01-02	0.9	0.554
2003-01-03	0.905	0.573
2003-01-06	0.885	0.559
2003-01-07	0.865	0.548
2003-01-08	0.84	0.544
2003-01-09	0.83	0.555
2003-01-10	0.82	0.555
2003-01-13	0.855	0.566
2003-01-14	0.855	0.571
2003-01-15	0.885	0.588
2003-01-16	0.88	0.601
2003-01-17	0.89	0.603
2003-01-21	0.89	0.596
2003-01-22	0.915	0.598
2003-01-23	0.92	0.602
2003-01-24	0.935	0.614
2003-01-27	0.915	0.6
2003-01-28	0.945	0.683
2003-01-29	0.975	0.77
2003-01-30	0.975	0.714
2003-01-31	0.975	0.724
2003-02-03	0.975	0.654
2003-02-04	1	0.673
2003-02-05	1.01	0.702
2003-02-06	1.03	0.702
2003-02-07	1.065	0.743
2003-02-10	1.1	0.723
2003-02-11	1.1	0.693
2003-02-12	1.095	0.645
2003-02-13	1.1	0.628
2003-02-14	1.1	0.647
2003-02-18	1.105	0.647
2003-02-19	1.065	0.671
2003-02-20	1.065	0.688
2003-02-21	1.075	0.72
2003-02-24	1.11	0.81
2003-02-25	1.09	0.945
2003-02-26	1.1	1.05
2003-02-27	1.1	1.105
2003-02-28	1.11	1.275
2003-03-03	1.11	0.774
2003-03-04	1.18	0.758
2003-03-05	1.155	0.723
2003-03-06	1.155	0.705
2003-03-07	1.198	0.704
2003-03-10	1.21	0.68
2003-03-11	1.175	0.654
2003-03-12	1.17	0.645
2003-03-13	1.115	0.625
2003-03-14	1.115	0.601
2003-03-17	1.055	0.616
2003-03-18	1.005	0.594
2003-03-19	1.01	0.584
2003-03-20	1.01	0.579
2003-03-21	0.84	0.553
2003-03-24	0.9	0.566
2003-03-25	0.85	0.57
2003-03-26	0.885	0.554
2003-03-27	0.9	0.548
2003-03-28	0.9	0.526
2003-03-31	0.9	0.518
2003-04-01	0.88	0.504
2003-04-02	0.83	0.485
2003-04-03	0.83	0.484
2003-04-04	0.82	0.479
2003-04-07	0.805	0.473
2003-04-08	0.82	0.48
2003-04-09	0.82	0.489
2003-04-10	0.82	0.489
2003-04-11	0.83	0.495
2003-04-14	0.83	0.505
2003-04-15	0.85	0.514
2003-04-16	0.85	0.514
2003-04-17	0.845	0.519
2003-04-21	0.835	0.533
2003-04-22	0.815	0.533
2003-04-23	0.78	0.521
2003-04-24	0.775	0.519
2003-04-25	0.775	0.523
2003-04-28	0.77	0.513
2003-04-29	0.745	0.498
2003-04-30	0.76	0.518
2003-05-01	0.76	0.486
2003-05-02	0.745	0.485
2003-05-05	0.755	0.503
2003-05-06	0.745	0.503
2003-05-07	0.745	0.518
2003-05-08	0.76	0.533
2003-05-09	0.765	0.543
2003-05-12	0.785	0.551
2003-05-13	0.79	0.561
2003-05-14	0.805	0.569
2003-05-15	0.793	0.557
2003-05-16	0.8	0.56
2003-05-19	0.8	0.559
2003-05-20	0.785	0.556
2003-05-21	0.795	0.556
2003-05-22	0.785	0.556
2003-05-23	0.79	0.559
2003-05-27	0.775	0.555
2003-05-28	0.78	0.547
2003-05-29	0.783	0.55
2003-05-30	0.785	0.56
2003-06-02	0.785	0.57
2003-06-03	0.78	0.571
2003-06-04	0.78	0.571
2003-06-05	0.8	0.585
2003-06-06	0.8	0.59
2003-06-09	0.905	0.588
2003-06-10	0.943	0.588
2003-06-11	0.95	0.584
2003-06-12	0.935	0.56
2003-06-13	0.87	0.551
2003-06-16	0.85	0.552
2003-06-17	0.83	0.55
2003-06-18	0.83	0.534
2003-06-19	0.805	0.543
2003-06-20	0.83	0.543
2003-06-23	0.83	0.553
2003-06-24	0.8	0.543
2003-06-25	0.83	0.55
2003-06-26	0.81	0.534
2003-06-27	0.815	0.534
2003-06-30	0.845	0.537
2003-07-01	0.87	0.538
2003-07-02	0.85	0.534
2003-07-03	0.875	0.539
2003-07-07	0.835	0.535
2003-07-08	0.835	0.538
2003-07-09	0.855	0.545
2003-07-10	0.87	0.543
2003-07-11	0.89	0.543
2003-07-14	0.89	0.543
2003-07-15	0.92	0.534
2003-07-16	0.92	0.525
2003-07-17	0.93	0.525
2003-07-18	0.98	0.529
2003-07-21	0.965	0.534
2003-07-22	0.92	0.534
2003-07-23	0.96	0.524
2003-07-24	0.97	0.521
2003-07-25	0.95	0.522
2003-07-28	0.958	0.514
2003-07-29	0.955	0.515
2003-07-30	0.96	0.513
2003-07-31	0.95	0.513
2003-08-01	0.95	0.533
2003-08-04	0.95	0.537
2003-08-05	0.95	0.538
2003-08-06	0.99	0.537
2003-08-07	0.97	0.551
2003-08-08	0.99	0.553
2003-08-11	0.99	0.553
2003-08-12	1.015	0.555
2003-08-13	1.005	0.551
2003-08-14	0.995	0.548
2003-08-15	0.995	0.548
2003-08-18	1.01	0.548
2003-08-19	0.97	0.545
2003-08-20	0.985	0.548
2003-08-21	0.985	0.556
2003-08-22	0.98	0.559
2003-08-25	0.98	0.555
2003-08-26	0.95	0.555
2003-08-27	0.94	0.543
2003-08-28	0.94	0.547
2003-08-29	0.94	0.547
2003-09-02	0.895	0.528
2003-09-03	0.865	0.531
2003-09-04	0.85	0.535
2003-09-05	0.85	0.533
2003-09-08	0.85	0.53
2003-09-09	0.825	0.533
2003-09-10	0.83	0.533
2003-09-11	0.84	0.53
2003-09-12	0.82	0.528
2003-09-15	0.845	0.527
2003-09-16	0.845	0.52
2003-09-17	0.82	0.513
2003-09-18	0.82	0.508
2003-09-19	0.81	0.503
2003-09-22	0.815	0.5
2003-09-23	0.815	0.498
2003-09-24	0.83	0.498
2003-09-25	0.825	0.511
2003-09-26	0.83	0.508
2003-09-29	0.83	0.515
2003-09-30	0.83	0.525
2003-10-01	0.845	0.528
2003-10-02	0.86	0.528
2003-10-03	0.865	0.533
2003-10-06	0.86	0.543
2003-10-07	0.85	0.548
2003-10-08	0.885	0.559
2003-10-09	0.895	0.58
2003-10-10	0.935	0.583
2003-10-13	0.915	0.576
2003-10-14	0.94	0.575
2003-10-15	0.93	0.577
2003-10-16	0.925	0.575
2003-10-17	0.91	0.558
2003-10-20	0.91	0.551
2003-10-21	0.91	0.554
2003-10-22	0.91	0.55
2003-10-23	0.915	0.55
2003-10-24	0.91	0.556
2003-10-27	0.91	0.55
2003-10-28	0.9	0.543
2003-10-29	0.88	0.533
2003-10-30	0.88	0.533
2003-10-31	0.88	0.536
2003-11-03	0.875	0.536
2003-11-04	0.87	0.536
2003-11-05	0.89	0.54
2003-11-06	0.925	0.541
2003-11-07	0.93	0.549
2003-11-10	0.935	0.543
2003-11-11	0.935	0.545
2003-11-12	0.935	0.544
2003-11-13	0.945	0.551
2003-11-14	0.97	0.558
2003-11-17	0.95	0.55
2003-11-18	0.96	0.558
2003-11-19	0.96	0.553
2003-11-20	0.98	0.553
2003-11-21	0.98	0.554
2003-11-24	0.98	0.542
2003-11-25	0.95	0.546
2003-11-26	0.94	0.548
2003-12-01	0.96	0.548
2003-12-02	0.99	0.564
2003-12-03	1.06	0.568
2003-12-04	1.04	0.595
2003-12-05	1.01	0.593
2003-12-08	0.98	0.604
2003-12-09	0.98	0.623
2003-12-10	0.98	0.641
2003-12-11	0.96	0.639
2003-12-12	0.96	0.651
2003-12-15	0.97	0.656
2003-12-16	0.97	0.653
2003-12-17	0.97	0.658
2003-12-18	0.97	0.664
2003-12-19	0.98	0.665
2003-12-22	0.925	0.638
2003-12-23	0.925	0.626
2003-12-24	0.935	0.645
2003-12-29	0.925	0.635
2003-12-30	0.99	0.66
2003-12-31	0.985	0.659
2004-01-05	0.995	0.694
2004-01-06	0.99	0.721
2004-01-07	0.99	0.72
2004-01-08	0.98	0.76
2004-01-09	0.99	0.801
2004-01-12	0.96	0.773
2004-01-13	0.96	0.773
2004-01-14	0.95	0.763
2004-01-15	0.935	0.72
2004-01-16	0.935	0.734
2004-01-20	1	0.788
2004-01-21	1.01	0.776
2004-01-22	0.99	0.772
2004-01-23	1.01	0.77
2004-01-26	1.01	0.741
2004-01-27	1.035	0.724
2004-01-28	1.035	0.724
2004-01-29	1.04	0.704
2004-01-30	1.04	0.702
2004-02-02	1.115	0.666
2004-02-03	1.145	0.646
2004-02-04	1.115	0.626
2004-02-05	1.085	0.626
2004-02-06	1.145	0.626
2004-02-09	1.2	0.615
2004-02-10	1.2	0.641
2004-02-11	1.18	0.64
2004-02-12	1.18	0.679
2004-02-13	1.15	0.701
2004-02-17	1.125	0.671
2004-02-18	1.065	0.678
2004-02-19	1.085	0.694
2004-02-20	1.125	0.713
2004-02-23	1.145	0.74
2004-02-24	1.155	0.845
2004-02-25	1.225	0.879
2004-02-26	1.255	0.779
2004-02-27	1.265	0.92
2004-03-01	1.27	0.618
2004-03-02	1.155	0.602
2004-03-03	1.075	0.579
2004-03-04	1.12	0.585
2004-03-05	1.11	0.592
2004-03-08	1.065	0.577
2004-03-09	1.045	0.569
2004-03-10	1	0.558
2004-03-11	1.03	0.575
2004-03-12	1.005	0.583
2004-03-15	1.035	0.591
2004-03-16	1.045	0.593
2004-03-17	1.09	0.595
2004-03-18	1.093	0.598
2004-03-19	1.1	0.595
2004-03-22	1.095	0.581
2004-03-23	1.095	0.588
2004-03-24	1.2	0.585
2004-03-25	1.205	0.574
2004-03-26	1.205	0.573
2004-03-29	1.215	0.571
2004-03-30	1.22	0.584
2004-03-31	1.26	0.582
2004-04-01	1.26	0.576
2004-04-02	1.39	0.568
2004-04-05	1.39	0.577
2004-04-06	1.37	0.58
2004-04-07	1.41	0.591
2004-04-08	1.45	0.603
2004-04-12	1.53	0.618
2004-04-13	1.515	0.614
2004-04-14	1.49	0.599
2004-04-15	1.485	0.603
2004-04-16	1.5	0.609
2004-04-19	1.45	0.608
2004-04-20	1.385	0.605
2004-04-21	1.385	0.604
2004-04-22	1.45	0.614
2004-04-23	1.45	0.614
2004-04-26	1.485	0.619
2004-04-27	1.47	0.635
2004-04-28	1.49	0.638
2004-04-29	1.54	0.63
2004-04-30	1.545	0.636
2004-05-03	1.605	0.645
2004-05-04	1.61	0.66
2004-05-05	1.625	0.66
2004-05-06	1.62	0.66
2004-05-07	1.6	0.66
2004-05-10	1.575	0.659
2004-05-11	1.57	0.669
2004-05-12	1.52	0.684
2004-05-13	1.465	0.689
2004-05-14	1.395	0.691
2004-05-17	1.36	0.693
2004-05-18	1.335	0.679
2004-05-19	1.345	0.689
2004-05-20	1.275	0.688
2004-05-21	1.285	0.68
2004-05-24	1.27	0.701
2004-05-25	1.215	0.692
2004-05-26	1.195	0.689
2004-05-27	1.185	0.674
2004-05-28	1.195	0.674
2004-06-01	1.17	0.701
2004-06-02	1.17	0.679
2004-06-03	1.125	0.675
2004-06-04	1.125	0.669
2004-06-07	1.13	0.667
2004-06-08	1.11	0.651
2004-06-09	1.11	0.656
2004-06-10	1.155	0.666
2004-06-14	1.145	0.663
2004-06-15	1.15	0.658
2004-06-16	1.153	0.663
2004-06-17	1.135	0.684
2004-06-18	1.135	0.683
2004-06-21	1.19	0.673
2004-06-22	1.22	0.674
2004-06-23	1.22	0.668
2004-06-24	1.28	0.676
2004-06-25	1.275	0.673
2004-06-28	1.295	0.662
2004-06-29	1.3	0.658
2004-06-30	1.32	0.676
2004-07-01	1.33	0.694
2004-07-02	1.365	0.694
2004-07-06	1.35	0.718
2004-07-07	1.365	0.708
2004-07-08	1.365	0.723
2004-07-09	1.29	0.718
2004-07-12	1.32	0.713
2004-07-13	1.31	0.712
2004-07-14	1.31	0.712
2004-07-15	1.27	0.737
2004-07-16	1.26	0.747
2004-07-19	1.28	0.749
2004-07-20	1.305	0.744
2004-07-21	1.315	0.751
2004-07-22	1.31	0.761
2004-07-23	1.32	0.763
2004-07-26	1.37	0.767
2004-07-27	1.355	0.77
2004-07-28	1.355	0.786
2004-07-29	1.315	0.794
2004-07-30	1.335	0.811
2004-08-02	1.33	0.811
2004-08-03	1.315	0.827
2004-08-04	1.295	0.814
2004-08-05	1.285	0.842
2004-08-06	1.285	0.84
2004-08-09	1.35	0.856
2004-08-10	1.345	0.86
2004-08-11	1.355	0.858
2004-08-12	1.37	0.875
2004-08-13	1.375	0.878
2004-08-16	1.385	0.88
2004-08-17	1.415	0.873
2004-08-18	1.4	0.87
2004-08-19	1.45	0.881
2004-08-20	1.455	0.87
2004-08-23	1.435	0.863
2004-08-24	1.425	0.833
2004-08-25	1.385	0.789
2004-08-26	1.37	0.781
2004-08-27	1.345	0.783
2004-08-30	1.315	0.77
2004-08-31	1.265	0.761
2004-09-01	1.33	0.791
2004-09-02	1.36	0.798
2004-09-03	1.33	0.794
2004-09-07	1.34	0.774
2004-09-08	1.345	0.769
2004-09-09	1.39	0.791
2004-09-10	1.375	0.773
2004-09-13	1.385	0.788
2004-09-14	1.43	0.788
2004-09-15	1.47	0.775
2004-09-16	1.47	0.773
2004-09-17	1.505	0.785
2004-09-20	1.49	0.788
2004-09-21	1.51	0.808
2004-09-22	1.525	0.823
2004-09-23	1.545	0.823
2004-09-24	1.55	0.825
2004-09-27	1.58	0.848
2004-09-28	1.555	0.849
2004-09-29	1.555	0.84
2004-09-30	1.555	0.836
2004-10-01	1.565	0.837
2004-10-04	1.57	0.828
2004-10-05	1.585	0.853
2004-10-06	1.55	0.865
2004-10-07	1.55	0.878
2004-10-08	1.605	0.894
2004-10-11	1.625	0.903
2004-10-12	1.605	0.903
2004-10-13	1.645	0.901
2004-10-14	1.695	0.917
2004-10-15	1.695	0.919
2004-10-18	1.655	0.913
2004-10-19	1.63	0.906
2004-10-20	1.69	0.93
2004-10-21	1.705	0.943
2004-10-22	1.725	0.969
2004-10-25	1.68	0.961
2004-10-26	1.68	0.974
2004-10-27	1.575	0.93
2004-10-28	1.545	0.906
2004-10-29	1.545	0.905
2004-11-01	1.49	0.901
2004-11-02	1.465	0.888
2004-11-03	1.525	0.905
2004-11-04	1.515	0.876
2004-11-05	1.46	0.884
2004-11-08	1.46	0.875
2004-11-09	1.4	0.848
2004-11-10	1.49	0.866
2004-11-11	1.46	0.849
2004-11-12	1.425	0.849
2004-11-15	1.42	0.831
2004-11-16	1.415	0.826
2004-11-17	1.495	0.835
2004-11-18	1.495	0.826
2004-11-19	1.555	0.851
2004-11-22	1.485	0.861
2004-11-23	1.535	0.864
2004-11-24	1.47	0.873
2004-11-29	1.48	0.874
2004-11-30	1.435	0.868
2004-12-01	1.33	0.823
2004-12-02	1.205	0.788
2004-12-03	1.18	0.775
2004-12-06	1.2	0.787
2004-12-07	1.175	0.761
2004-12-08	1.205	0.753
2004-12-09	1.24	0.758
2004-12-10	1.14	0.745
2004-12-13	1.185	0.749
2004-12-14	1.26	0.769
2004-12-15	1.335	0.804
2004-12-16	1.355	0.798
2004-12-17	1.37	0.798
2004-12-20	1.34	0.819
2004-12-21	1.38	0.81
2004-12-22	1.355	0.749
[truncated: 3,390 more rows]

## Sheet: BTC
Date	BTC
2010-07-18	0.09
2010-07-19	0.08
2010-07-20	0.07
2010-07-21	0.08
2010-07-22	0.05
2010-07-23	0.06
2010-07-24	0.05
2010-07-25	0.05
2010-07-26	0.06
2010-07-27	0.06
2010-07-28	0.06
2010-07-29	0.07
2010-07-30	0.06
2010-07-31	0.07
2010-08-01	0.06
2010-08-02	0.06
2010-08-03	0.06
2010-08-04	0.06
2010-08-05	0.06
2010-08-06	0.06
2010-08-07	0.06
2010-08-08	0.06
2010-08-09	0.07
2010-08-10	0.07
2010-08-11	0.07
2010-08-12	0.07
2010-08-13	0.06
2010-08-14	0.07
2010-08-15	0.07
2010-08-16	0.07
2010-08-17	0.07
2010-08-18	0.07
2010-08-19	0.07
2010-08-20	0.07
2010-08-21	0.07
2010-08-22	0.07
2010-08-23	0.06
2010-08-24	0.06
2010-08-25	0.06
2010-08-26	0.06
2010-08-27	0.06
2010-08-28	0.06
2010-08-29	0.06
2010-08-30	0.06
2010-08-31	0.06
2010-09-01	0.06
2010-09-02	0.06
2010-09-03	0.06
2010-09-04	0.06
2010-09-05	0.06
2010-09-06	0.06
2010-09-07	0.06
2010-09-08	0.06
2010-09-09	0.06
2010-09-10	0.06
2010-09-11	0.06
2010-09-12	0.06
2010-09-13	0.06
2010-09-14	0.06
2010-09-15	0.06
2010-09-16	0.06
2010-09-17	0.06
2010-09-18	0.06
2010-09-19	0.06
2010-09-20	0.06
2010-09-21	0.06
2010-09-22	0.06
2010-09-23	0.06
2010-09-24	0.06
2010-09-25	0.06
2010-09-26	0.06
2010-09-27	0.06
2010-09-28	0.06
2010-09-29	0.06
2010-09-30	0.06
2010-10-01	0.06
2010-10-02	0.06
2010-10-03	0.06
2010-10-04	0.06
2010-10-05	0.06
2010-10-06	0.06
2010-10-07	0.07
2010-10-08	0.09
2010-10-09	0.09
2010-10-10	0.1
2010-10-11	0.09
2010-10-12	0.09
2010-10-13	0.1
2010-10-14	0.1
2010-10-15	0.1
2010-10-16	0.1
2010-10-17	0.1
2010-10-18	0.1
2010-10-19	0.1
2010-10-20	0.1
2010-10-21	0.11
2010-10-22	0.1
2010-10-23	0.11
2010-10-24	0.11
2010-10-25	0.13
2010-10-26	0.15
2010-10-27	0.19
2010-10-28	0.17
2010-10-29	0.19
2010-10-30	0.2
2010-10-31	0.19
2010-11-01	0.2
2010-11-02	0.19
2010-11-03	0.19
2010-11-04	0.23
2010-11-05	0.26
2010-11-06	0.39
2010-11-07	0.34
2010-11-08	0.24
2010-11-09	0.21
2010-11-10	0.24
2010-11-11	0.22
2010-11-12	0.27
2010-11-13	0.28
2010-11-14	0.28
2010-11-15	0.27
2010-11-16	0.22
2010-11-17	0.23
2010-11-18	0.27
2010-11-19	0.28
2010-11-20	0.28
2010-11-21	0.28
2010-11-22	0.29
2010-11-23	0.28
2010-11-24	0.28
2010-11-25	0.28
2010-11-26	0.28
2010-11-27	0.28
2010-11-28	0.27
2010-11-29	0.23
2010-11-30	0.21
2010-12-01	0.23
2010-12-02	0.25
2010-12-03	0.25
2010-12-04	0.2
2010-12-05	0.19
2010-12-06	0.2
2010-12-07	0.23
2010-12-08	0.24
2010-12-09	0.2
2010-12-10	0.2
2010-12-11	0.23
2010-12-12	0.22
2010-12-13	0.23
2010-12-14	0.25
2010-12-15	0.24
2010-12-16	0.25
2010-12-17	0.24
2010-12-18	0.24
2010-12-19	0.24
2010-12-20	0.27
2010-12-21	0.24
2010-12-22	0.25
2010-12-23	0.25
2010-12-24	0.25
2010-12-25	0.25
2010-12-26	0.26
2010-12-27	0.26
2010-12-28	0.28
2010-12-29	0.3
2010-12-30	0.3
2010-12-31	0.3
2011-01-01	0.3
2011-01-02	0.3
2011-01-03	0.29
2011-01-04	0.3
2011-01-05	0.3
2011-01-06	0.3
2011-01-07	0.32
2011-01-08	0.32
2011-01-09	0.32
2011-01-10	0.33
2011-01-11	0.33
2011-01-12	0.32
2011-01-13	0.32
2011-01-14	0.4
2011-01-15	0.39
2011-01-16	0.39
2011-01-17	0.35
2011-01-18	0.31
2011-01-19	0.31
2011-01-20	0.39
2011-01-21	0.42
2011-01-22	0.44
2011-01-23	0.44
2011-01-24	0.42
2011-01-25	0.41
2011-01-26	0.42
2011-01-27	0.42
2011-01-28	0.45
2011-01-29	0.44
2011-01-30	0.48
2011-01-31	0.52
2011-02-01	0.7
2011-02-02	0.72
2011-02-03	0.69
2011-02-04	0.81
2011-02-05	0.92
2011-02-06	0.9
2011-02-07	0.89
2011-02-08	0.92
2011-02-09	1.09
2011-02-10	0.98
2011-02-11	1.07
2011-02-12	1.08
2011-02-13	1.05
2011-02-14	1.07
2011-02-15	1.05
2011-02-16	1.04
2011-02-17	1.04
2011-02-18	0.9
2011-02-19	0.95
2011-02-20	0.85
2011-02-21	0.83
2011-02-22	0.87
2011-02-23	0.9
2011-02-24	1
2011-02-25	0.91
2011-02-26	0.96
2011-02-27	0.89
2011-02-28	0.86
2011-03-01	0.92
2011-03-02	0.94
2011-03-03	0.94
2011-03-04	0.9
2011-03-05	0.91
2011-03-06	0.9
2011-03-07	0.88
2011-03-08	0.87
2011-03-09	0.86
2011-03-10	0.93
2011-03-11	0.88
2011-03-12	0.92
2011-03-13	0.89
2011-03-14	0.89
2011-03-15	0.87
2011-03-16	0.86
2011-03-17	0.83
2011-03-18	0.82
2011-03-19	0.76
2011-03-20	0.74
2011-03-21	0.76
2011-03-22	0.81
2011-03-23	0.85
2011-03-24	0.87
2011-03-25	0.88
2011-03-26	0.86
2011-03-27	0.82
2011-03-28	0.8
2011-03-29	0.79
2011-03-30	0.79
2011-03-31	0.78
2011-04-01	0.77
2011-04-02	0.78
2011-04-03	0.78
2011-04-04	0.68
2011-04-05	0.71
2011-04-06	0.74
2011-04-07	0.75
2011-04-08	0.75
2011-04-09	0.73
2011-04-10	0.74
2011-04-11	0.77
2011-04-12	0.86
2011-04-13	0.92
2011-04-14	1
2011-04-15	0.99
2011-04-16	1.05
2011-04-17	1.11
2011-04-18	1.16
2011-04-19	1.2
2011-04-20	1.14
2011-04-21	1.21
2011-04-22	1.41
2011-04-23	1.7
2011-04-24	1.63
2011-04-25	1.56
2011-04-26	1.79
2011-04-27	1.9
2011-04-28	2.21
2011-04-29	2.88
2011-04-30	3.5
2011-05-01	3.03
2011-05-02	3.2
2011-05-03	3.41
2011-05-04	3.41
2011-05-05	3.33
2011-05-06	3.45
2011-05-07	3.64
2011-05-08	3.87
2011-05-09	3.8
2011-05-10	5.81
2011-05-11	5.5
2011-05-12	6.3
2011-05-13	8.2
2011-05-14	7.2
2011-05-15	6.99
2011-05-16	8.03
2011-05-17	7.19
2011-05-18	6.88
2011-05-19	6.8
2011-05-20	5.59
2011-05-21	6.12
2011-05-22	6.69
2011-05-23	7.15
2011-05-24	7.42
2011-05-25	8.4
2011-05-26	8.8
2011-05-27	8.5
2011-05-28	8.3
2011-05-29	8.43
2011-05-30	8.8
2011-05-31	8.74
2011-06-01	9.57
2011-06-02	10.6
2011-06-03	14.29
2011-06-04	18.89
2011-06-05	16.7
2011-06-06	18.55
2011-06-07	23.92
2011-06-08	29.6
2011-06-09	28.92
2011-06-10	23.95
2011-06-11	14.65
2011-06-12	18.55
2011-06-13	19.84
2011-06-14	19.28
2011-06-15	19.49
2011-06-16	17
2011-06-17	15.68
2011-06-18	16.89
2011-06-19	17.51
2011-06-20	17.51
2011-06-21	17.51
2011-06-22	17.51
2011-06-23	17.51
2011-06-24	17.51
2011-06-25	17.51
2011-06-26	16.45
2011-06-27	16.75
2011-06-28	16.95
2011-06-29	16.84
2011-06-30	16.1
2011-07-01	15.4
2011-07-02	15.4
2011-07-03	15.44
2011-07-04	13.86
2011-07-05	12.91
2011-07-06	14.78
2011-07-07	14.78
2011-07-08	14.31
2011-07-09	14.38
2011-07-10	14.9
2011-07-11	14.21
2011-07-12	14.01
2011-07-13	13.95
2011-07-14	13.99
2011-07-15	13.81
2011-07-16	13.72
2011-07-17	13.16
2011-07-18	13.48
2011-07-19	13.85
2011-07-20	13.69
2011-07-21	13.61
2011-07-22	13.7
2011-07-23	13.68
2011-07-24	13.98
2011-07-25	14.05
2011-07-26	13.88
2011-07-27	13.94
2011-07-28	13.49
2011-07-29	13.5
2011-07-30	13.53
2011-07-31	13.35
2011-08-01	13.09
2011-08-02	12.05
2011-08-03	9.26
2011-08-04	10.75
2011-08-05	9.8
2011-08-06	6.55
2011-08-07	7.9
2011-08-08	7.8
2011-08-09	9.99
2011-08-10	9.98
2011-08-11	9.46
2011-08-12	9.46
2011-08-13	10.13
2011-08-14	10.8
2011-08-15	11.15
2011-08-16	10.96
2011-08-17	10.95
2011-08-18	10.83
2011-08-19	11.65
2011-08-20	11.45
2011-08-21	11.31
2011-08-22	10.89
2011-08-23	10.94
2011-08-24	10.85
2011-08-25	9.66
2011-08-26	8.18
2011-08-27	8.59
2011-08-28	9.07
2011-08-29	8.97
2011-08-30	8.79
2011-08-31	8.2
2011-09-01	8.21
2011-09-02	8.64
2011-09-03	8.48
2011-09-04	8.18
2011-09-05	7.61
2011-09-06	6.86
2011-09-07	7.19
2011-09-08	6.53
2011-09-09	5.03
2011-09-10	4.77
2011-09-11	5.86
2011-09-12	6.08
2011-09-13	5.8
2011-09-14	5.62
2011-09-15	4.84
2011-09-16	4.82
2011-09-17	4.77
2011-09-18	5.2
2011-09-19	5.46
2011-09-20	6.11
2011-09-21	5.61
2011-09-22	5.43
2011-09-23	5.55
2011-09-24	5.47
2011-09-25	5.33
2011-09-26	4.87
2011-09-27	4.92
2011-09-28	4.77
2011-09-29	4.78
2011-09-30	5.14
2011-10-01	5.03
2011-10-02	5.03
2011-10-03	5.02
2011-10-04	4.96
2011-10-05	4.87
2011-10-06	4.73
2011-10-07	4.27
2011-10-08	4.01
2011-10-09	4.1
2011-10-10	4.1
2011-10-11	3.93
2011-10-12	4.15
2011-10-13	4.05
2011-10-14	3.99
2011-10-15	3.84
2011-10-16	3.56
2011-10-17	2.56
2011-10-18	2.42
2011-10-19	2.27
2011-10-20	2.35
2011-10-21	2.57
2011-10-22	3.16
2011-10-23	3.17
2011-10-24	2.54
2011-10-25	2.77
2011-10-26	2.77
2011-10-27	3.04
2011-10-28	3.19
2011-10-29	3.58
2011-10-30	3.27
2011-10-31	3.25
2011-11-01	3.15
2011-11-02	3.25
2011-11-03	3.15
2011-11-04	3.11
2011-11-05	2.97
2011-11-06	2.96
2011-11-07	3.01
2011-11-08	3.03
2011-11-09	2.95
2011-11-10	2.84
2011-11-11	3.08
2011-11-12	3.03
2011-11-13	3
2011-11-14	2.22
2011-11-15	2.33
2011-11-16	2.56
2011-11-17	2.25
2011-11-18	2.05
2011-11-19	2.2
2011-11-20	2.2
2011-11-21	2.29
2011-11-22	2.33
2011-11-23	2.33
2011-11-24	2.43
2011-11-25	2.51
2011-11-26	2.47
2011-11-27	2.48
2011-11-28	2.55
2011-11-29	2.75
2011-11-30	2.97
2011-12-01	3.06
2011-12-02	3.12
2011-12-03	2.79
2011-12-04	2.83
2011-12-05	2.88
2011-12-06	3.03
2011-12-07	2.99
2011-12-08	2.98
2011-12-09	2.97
2011-12-10	3.05
2011-12-11	3.25
2011-12-12	3.13
2011-12-13	3.25
2011-12-14	3.15
2011-12-15	3.2
2011-12-16	3.2
2011-12-17	3.2
2011-12-18	3.19
2011-12-19	3.52
2011-12-20	3.95
2011-12-21	3.89
2011-12-22	3.89
2011-12-23	3.95
2011-12-24	3.94
2011-12-25	4.22
2011-12-26	4.02
2011-12-27	4.07
2011-12-28	4.19
2011-12-29	4.17
2011-12-30	4.25
2011-12-31	4.72
2012-01-01	5.27
2012-01-02	5.22
2012-01-03	4.88
2012-01-04	5.57
2012-01-05	6.95
2012-01-06	6.7
2012-01-07	6.81
2012-01-08	7.11
2012-01-09	6.33
2012-01-10	6.36
2012-01-11	6.9
2012-01-12	6.8
2012-01-13	6.41
2012-01-14	6.75
2012-01-15	7
2012-01-16	6.68
2012-01-17	5.6
2012-01-18	5.92
2012-01-19	6.36
2012-01-20	6.49
2012-01-21	6.18
2012-01-22	6.31
2012-01-23	6.36
2012-01-24	6.29
2012-01-25	5.75
2012-01-26	5.34
2012-01-27	5.29
2012-01-28	5.63
2012-01-29	5.38
2012-01-30	5.49
2012-01-31	5.48
2012-02-01	6.08
2012-02-02	6.1
2012-02-03	5.96
2012-02-04	5.87
2012-02-05	5.69
2012-02-06	5.45
2012-02-07	5.69
2012-02-08	5.6
2012-02-09	5.83
2012-02-10	5.91
2012-02-11	5.6
2012-02-12	5.51
2012-02-13	5.26
2012-02-14	4.46
2012-02-15	4.33
2012-02-16	4.27
2012-02-17	4.41
2012-02-18	4.22
2012-02-19	4.39
2012-02-20	4.36
2012-02-21	4.27
2012-02-22	4.42
2012-02-23	5.01
2012-02-24	5.03
2012-02-25	4.77
2012-02-26	4.92
2012-02-27	4.96
2012-02-28	4.87
2012-02-29	4.86
2012-03-01	4.92
2012-03-02	4.7
2012-03-03	4.61
2012-03-04	4.82
2012-03-05	4.98
2012-03-06	4.99
2012-03-07	4.94
2012-03-08	4.93
2012-03-09	4.86
2012-03-10	4.83
2012-03-11	4.91
2012-03-12	4.89
2012-03-13	5.27
2012-03-14	5.38
2012-03-15	5.33
2012-03-16	5.34
2012-03-17	5.22
2012-03-18	5.28
2012-03-19	4.69
2012-03-20	4.84
2012-03-21	4.81
2012-03-22	4.7
2012-03-23	4.69
2012-03-24	4.68
2012-03-25	4.55
2012-03-26	4.62
2012-03-27	4.81
2012-03-28	4.79
2012-03-29	4.81
2012-03-30	4.86
2012-03-31	4.91
2012-04-01	4.83
2012-04-02	4.97
2012-04-03	4.95
2012-04-04	4.91
2012-04-05	4.92
2012-04-06	4.95
2012-04-07	4.69
2012-04-08	4.79
2012-04-09	4.87
2012-04-10	4.84
2012-04-11	4.93
2012-04-12	4.92
2012-04-13	4.94
2012-04-14	4.96
2012-04-15	4.97
2012-04-16	4.93
2012-04-17	4.98
2012-04-18	5.12
2012-04-19	5.14
2012-04-20	5.35
2012-04-21	5.26
2012-04-22	5.2
2012-04-23	4.96
2012-04-24	5.1
2012-04-25	5.13
2012-04-26	5.1
2012-04-27	5.11
2012-04-28	4.98
2012-04-29	4.9
2012-04-30	4.95
2012-05-01	5
2012-05-02	5.07
2012-05-03	5.13
2012-05-04	5.07
2012-05-05	5.08
2012-05-06	5.05
2012-05-07	5.06
2012-05-08	5.05
2012-05-09	5.04
2012-05-10	4.85
2012-05-11	4.96
2012-05-12	4.95
2012-05-13	4.93
2012-05-14	5.01
2012-05-15	5.03
2012-05-16	5.09
2012-05-17	5.1
2012-05-18	5.12
2012-05-19	5.1
2012-05-20	5.09
2012-05-21	5.1
2012-05-22	5.1
2012-05-23	5.14
2012-05-24	5.12
2012-05-25	5.15
2012-05-26	5.1
2012-05-27	5.14
2012-05-28	5.14
2012-05-29	5.15
2012-05-30	5.13
2012-05-31	5.18
2012-06-01	5.27
2012-06-02	5.25
2012-06-03	5.21
2012-06-04	5.27
2012-06-05	5.44
2012-06-06	5.46
2012-06-07	5.59
2012-06-08	5.63
2012-06-09	5.56
2012-06-10	5.47
2012-06-11	5.57
2012-06-12	5.7
2012-06-13	5.93
2012-06-14	5.95
2012-06-15	6.5
2012-06-16	6.4
2012-06-17	6.16
2012-06-18	6.31
2012-06-19	6.5
2012-06-20	6.67
2012-06-21	6.68
2012-06-22	6.55
2012-06-23	6.43
2012-06-24	6.35
2012-06-25	6.3
2012-06-26	6.42
2012-06-27	6.65
2012-06-28	6.61
2012-06-29	6.65
2012-06-30	6.69
2012-07-01	6.63
2012-07-02	6.76
2012-07-03	6.45
2012-07-04	6.51
2012-07-05	6.67
2012-07-06	6.65
2012-07-07	6.76
2012-07-08	6.8
2012-07-09	7.02
2012-07-10	7.2
2012-07-11	7.15
2012-07-12	7.76
2012-07-13	7.67
2012-07-14	7.54
2012-07-15	7.62
2012-07-16	8.5
2012-07-17	8.8
2012-07-18	9.11
2012-07-19	8.87
2012-07-20	8.52
2012-07-21	8.85
2012-07-22	8.41
2012-07-23	8.45
2012-07-24	8.6
2012-07-25	8.8
2012-07-26	8.9
2012-07-27	8.9
2012-07-28	8.89
2012-07-29	8.71
2012-07-30	9.1
2012-07-31	9.35
2012-08-01	9.55
2012-08-02	10.53
2012-08-03	10.97
2012-08-04	10.98
2012-08-05	10.87
2012-08-06	10.86
2012-08-07	11.1
2012-08-08	11.06
2012-08-09	11.06
2012-08-10	11.39
2012-08-11	11.51
2012-08-12	11.62
2012-08-13	12.04
2012-08-14	12.19
2012-08-15	13.25
2012-08-16	13.5
2012-08-17	11.58
2012-08-18	11.61
2012-08-19	8
2012-08-20	10.1
2012-08-21	9.91
2012-08-22	9.81
2012-08-23	10.1
2012-08-24	10.6
2012-08-25	10.52
2012-08-26	10.61
2012-08-27	10.95
2012-08-28	10.94
2012-08-29	10.92
2012-08-30	10.78
2012-08-31	10.16
2012-09-01	9.97
2012-09-02	10.2
2012-09-03	10.53
2012-09-04	10.38
2012-09-05	11
2012-09-06	11.18
2012-09-07	11
2012-09-08	11.04
2012-09-09	11.02
2012-09-10	11.17
2012-09-11	11.33
2012-09-12	11.36
2012-09-13	11.4
2012-09-14	11.67
2012-09-15	11.75
2012-09-16	11.87
2012-09-17	11.89
2012-09-18	12.25
2012-09-19	12.57
2012-09-20	12.28
2012-09-21	12.37
2012-09-22	12.24
2012-09-23	12.19
2012-09-24	12.1
2012-09-25	12.2
2012-09-26	12.27
2012-09-27	12.31
2012-09-28	12.39
2012-09-29	12.36
2012-09-30	12.4
2012-10-01	12.4
2012-10-02	12.84
2012-10-03	12.89
2012-10-04	12.85
2012-10-05	12.69
2012-10-06	12.5
2012-10-07	11.8
2012-10-08	11.78
2012-10-09	11.89
2012-10-10	12.12
2012-10-11	12.03
2012-10-12	12
2012-10-13	11.86
2012-10-14	11.74
2012-10-15	11.84
2012-10-16	11.85
2012-10-17	11.81
2012-10-18	11.94
2012-10-19	11.74
2012-10-20	11.74
2012-10-21	11.63
2012-10-22	11.71
2012-10-23	11.65
2012-10-24	11.65
2012-10-25	10.86
2012-10-26	10.17
2012-10-27	10.26
2012-10-28	10.7
2012-10-29	10.6
2012-10-30	10.89
2012-10-31	11.2
2012-11-01	10.57
2012-11-02	10.47
2012-11-03	10.64
2012-11-04	10.8
2012-11-05	10.75
2012-11-06	10.9
2012-11-07	10.92
2012-11-08	10.92
2012-11-09	10.81
2012-11-10	10.89
2012-11-11	10.87
2012-11-12	11.01
2012-11-13	10.95
2012-11-14	10.95
2012-11-15	11.2
2012-11-16	11.75
2012-11-17	11.79
2012-11-18	11.65
2012-11-19	11.8
2012-11-20	11.73
2012-11-21	11.77
2012-11-22	12.42
2012-11-23	12.34
2012-11-24	12.41
2012-11-25	12.48
2012-11-26	12.25
2012-11-27	12.2
2012-11-28	12.35
2012-11-29	12.45
2012-11-30	12.56
2012-12-01	12.56
2012-12-02	12.5
2012-12-03	12.68
2012-12-04	13.41
2012-12-05	13.38
2012-12-06	13.3
2012-12-07	13.5
2012-12-08	13.42
2012-12-09	13.39
2012-12-10	13.43
2012-12-11	13.56
2012-12-12	13.7
2012-12-13	13.7
2012-12-14	13.6
2012-12-15	13.49
2012-12-16	13.3
2012-12-17	13.25
2012-12-18	13.3
2012-12-19	13.6
2012-12-20	13.52
2012-12-21	13.5
2012-12-22	13.37
2012-12-23	13.31
2012-12-24	13.38
2012-12-25	13.35
2012-12-26	13.47
2012-12-27	13.42
2012-12-28	13.42
2012-12-29	13.4
2012-12-30	13.45
2012-12-31	13.51
2013-01-01	13.3
2013-01-02	13.28
2013-01-03	13.4
2013-01-04	13.5
2013-01-05	13.44
2013-01-06	13.45
2013-01-07	13.59
2013-01-08	13.74
2013-01-09	13.77
2013-01-10	14.14
2013-01-11	14.14
2013-01-12	14.24
2013-01-13	14.12
2013-01-14	14.3
2013-01-15	14.25
2013-01-16	14.73
2013-01-17	15.5
2013-01-18	15.7
2013-01-19	15.61
2013-01-20	15.7
2013-01-21	16.8
2013-01-22	17.26
2013-01-23	17.5
2013-01-24	16.9
2013-01-25	17.4
2013-01-26	17.88
2013-01-27	17.82
2013-01-28	18.72
2013-01-29	19.53
2013-01-30	19.7
2013-01-31	20.41
2013-02-01	20.5
2013-02-02	19.63
2013-02-03	20.59
2013-02-04	20.43
2013-02-05	20.6
2013-02-06	21.18
2013-02-07	22.15
2013-02-08	22.66
2013-02-09	23.65
2013-02-10	23.97
2013-02-11	24.65
2013-02-12	25.17
2013-02-13	24.2
2013-02-14	27.22
2013-02-15	27.1
2013-02-16	27.22
2013-02-17	26.81
2013-02-18	26.95
2013-02-19	29.42
2013-02-20	29.64
2013-02-21	29.75
2013-02-22	30.25
2013-02-23	29.8
2013-02-24	29.89
2013-02-25	30.4
2013-02-26	31.1
2013-02-27	30.9
2013-02-28	33.38
2013-03-01	34.5
2013-03-02	34.25
2013-03-03	34.5
2013-03-04	36.15
2013-03-05	40.33
2013-03-06	41.02
2013-03-07	42
2013-03-08	44.18
2013-03-09	46.85
2013-03-10	46
2013-03-11	48.4
2013-03-12	44.29
2013-03-13	46.92
2013-03-14	47.17
2013-03-15	46.95
2013-03-16	47
2013-03-17	47.4
2013-03-18	51.6
2013-03-19	59.14
2013-03-20	64.49
2013-03-21	70.85
2013-03-22	69.86
2013-03-23	64.35
2013-03-24	71.5
2013-03-25	73.6
2013-03-26	78.5
2013-03-27	88.92
2013-03-28	86.18
2013-03-29	90.5
2013-03-30	92.19
2013-03-31	93.03
2013-04-01	104
2013-04-02	117.98
2013-04-03	135
2013-04-04	132.12
2013-04-05	142.32
2013-04-06	142.63
2013-04-07	162.3
2013-04-08	187.5
2013-04-09	230
2013-04-10	165
2013-04-11	124.9
2013-04-12	117
2013-04-13	93
2013-04-14	90
2013-04-15	82.39
2013-04-16	68.36
2013-04-17	93.07
2013-04-18	109.01
2013-04-19	118.48
2013-04-20	126.62
2013-04-21	119.2
2013-04-22	127.4
2013-04-23	143.47
2013-04-24	154.2
2013-04-25	141.71
2013-04-26	136.9
2013-04-27	128
2013-04-28	134.44
2013-04-29	144
2013-04-30	139.23
2013-05-01	116.38
2013-05-02	106.25
2013-05-03	98.1
2013-05-04	112.9
2013-05-05	115.98
2013-05-06	112.25
2013-05-07	109.6
2013-05-08	113.2
2013-05-09	112.8
2013-05-10	117.7
2013-05-11	115.64
2013-05-12	114.82
2013-05-13	117.98
2013-05-14	111.4
2013-05-15	114.22
2013-05-16	118.21
2013-05-17	123.5
2013-05-18	123.21
2013-05-19	122.5
2013-05-20	122.02
2013-05-21	122.89
2013-05-22	123.8
2013-05-23	126.3
2013-05-24	133.1
2013-05-25	131.99
2013-05-26	133.5
2013-05-27	129.77
2013-05-28	129
2013-05-29	132.25
2013-05-30	128.8
2013-05-31	128.82
2013-06-01	129.3
2013-06-02	122.5
2013-06-03	120.74
2013-06-04	121.4
2013-06-05	121.9
2013-06-06	118.97
2013-06-07	111
2013-06-08	107.89
2013-06-09	100.44
2013-06-10	106.35
2013-06-11	109
2013-06-12	108.78
2013-06-13	103.95
2013-06-14	100
2013-06-15	99.8
2013-06-16	99.9
2013-06-17	101.95
2013-06-18	107.35
2013-06-19	108.25
2013-06-20	111.29
2013-06-21	109.5
2013-06-22	108.2
2013-06-23	107.9
2013-06-24	102.09
2013-06-25	103.33
2013-06-26	104
2013-06-27	101.74
2013-06-28	94.66
2013-06-29	95
2013-06-30	97.51
2013-07-01	84.61
2013-07-02	87.66
2013-07-03	76.89
2013-07-04	77.68
2013-07-05	66.34
2013-07-06	66.85
2013-07-07	72.51
2013-07-08	74.56
2013-07-09	74.22
2013-07-10	84.51
2013-07-11	91.22
2013-07-12	88.46
2013-07-13	91.39
2013-07-14	90.37
2013-07-15	93.14
2013-07-16	92.74
2013-07-17	90.54
2013-07-18	85.43
2013-07-19	85.78
2013-07-20	85.67
2013-07-21	85.47
2013-07-22	86.09
2013-07-23	86.94
2013-07-24	87.46
2013-07-25	89.41
2013-07-26	90.63
2013-07-27	89.1
2013-07-28	92.1
2013-07-29	93.3
2013-07-30	96.31
2013-07-31	97.91
2013-08-01	96.42
2013-08-02	97.24
2013-08-03	96.66
2013-08-04	96.6
2013-08-05	96.92
2013-08-06	97.13
2013-08-07	96.92
2013-08-08	94.77
2013-08-09	93.36
2013-08-10	93.29
2013-08-11	94.16
2013-08-12	95.08
2013-08-13	97.9
2013-08-14	97.96
2013-08-15	97.54
2013-08-16	98.33
2013-08-17	99.56
2013-08-18	98.84
2013-08-19	102.3
2013-08-20	105.01
2013-08-21	111.44
2013-08-22	109.73
2013-08-23	107.55
2013-08-24	108.69
2013-08-25	111.79
2013-08-26	112.23
2013-08-27	117.45
2013-08-28	117.59
2013-08-29	117.52
2013-08-30	123.23
2013-08-31	129.46
2013-09-01	128.26
2013-09-02	127.36
2013-09-03	127.59
2013-09-04	120.57
2013-09-05	120.53
2013-09-06	116.32
2013-09-07	119.05
2013-09-08	116.59
2013-09-09	120.02
2013-09-10	121.46
2013-09-11	125.45
2013-09-12	125.76
2013-09-13	126.51
2013-09-14	124.08
2013-09-15	124.58
2013-09-16	125.06
2013-09-17	125.97
2013-09-18	126.3
2013-09-19	124.19
2013-09-20	122.9
2013-09-21	122.64
2013-09-22	122.65
2013-09-23	122.22
2013-09-24	122.54
2013-09-25	123.42
2013-09-26	123.48
2013-09-27	123.5
2013-09-28	124.75
2013-09-29	125.18
2013-09-30	123.1
2013-10-01	125.49
2013-10-02	99.81
2013-10-03	116.82
2013-10-04	121.29
2013-10-05	121.14
2013-10-06	121.68
2013-10-07	123.24
2013-10-08	124.32
2013-10-09	125.84
2013-10-10	125.7
2013-10-11	125.51
2013-10-12	126.52
2013-10-13	130.42
2013-10-14	133.04
2013-10-15	138.64
2013-10-16	137.42
2013-10-17	142.73
2013-10-18	149.59
2013-10-19	159.81
2013-10-20	163.06
2013-10-21	174.18
2013-10-22	183.86
2013-10-23	200.62
2013-10-24	183.15
2013-10-25	178.12
2013-10-26	175.9
2013-10-27	185.69
2013-10-28	187.87
2013-10-29	198.19
2013-10-30	194.55
2013-10-31	198.23
2013-11-01	198.51
2013-11-02	200.85
2013-11-03	207.63
2013-11-04	225.2
2013-11-05	239.29
2013-11-06	253.69
2013-11-07	283.3
2013-11-08	323.77
2013-11-09	336.14
2013-11-10	311.9
2013-11-11	332.63
2013-11-12	349.34
2013-11-13	393.28
2013-11-14	410.72
2013-11-15	409.17
2013-11-16	428.82
2013-11-17	476.29
2013-11-18	674.38
2013-11-19	541.83
2013-11-20	572.67
2013-11-21	695.87
2013-11-22	747.48
2013-11-23	776.7
2013-11-24	751.38
2013-11-25	778.68
2013-11-26	899.2
2013-11-27	948.41
2013-11-28	1037.75
2013-11-29	1120.4
2013-11-30	1124.76
2013-12-01	946.92
2013-12-02	1038.35
2013-12-03	1068.67
2013-12-04	1147.25
2013-12-05	1042.03
2013-12-06	834.03
2013-12-07	694.47
2013-12-08	795.4
2013-12-09	898.02
2013-12-10	990
2013-12-11	883.26
2013-12-12	875.75
2013-12-13	898.21
2013-12-14	867.49
2013-12-15	879.47
2013-12-16	712.51
2013-12-17	683.84
2013-12-18	522.23
2013-12-19	698.45
2013-12-20	622.84
2013-12-21	608.96
2013-12-22	617.82
2013-12-23	673.17
2013-12-24	667.62
2013-12-25	687.36
2013-12-26	765.21
2013-12-27	746.72
2013-12-28	730.47
2013-12-29	745.07
2013-12-30	754.76
2013-12-31	757.5
2014-01-01	770.44
2014-01-02	808.05
2014-01-03	830.02
2014-01-04	858.98
2014-01-05	940.1
2014-01-06	951.39
2014-01-07	810.58
2014-01-08	859.95
2014-01-09	860.89
2014-01-10	884.67
2014-01-11	930.9
2014-01-12	873.26
2014-01-13	857.96
2014-01-14	851.83
2014-01-15	874.71
2014-01-16	847.37
2014-01-17	828.22
2014-01-18	843.76
2014-01-19	878.68
2014-01-20	871.05
2014-01-21	874.29
2014-01-22	863.95
2014-01-23	854.35
2014-01-24	825.12
2014-01-25	861.85
2014-01-26	880.15
2014-01-27	814.53
2014-01-28	833.94
2014-01-29	837.51
2014-01-30	845.85
2014-01-31	848.29
2014-02-01	853.02
2014-02-02	854.37
2014-02-03	846.9
2014-02-04	842.01
2014-02-05	820.87
2014-02-06	783.62
2014-02-07	703.57
2014-02-08	676.91
2014-02-09	681.94
2014-02-10	679.73
2014-02-11	669.44
2014-02-12	648.38
2014-02-13	598.41
2014-02-14	656.61
2014-02-15	645.43
2014-02-16	610.65
2014-02-17	621.49
2014-02-18	621.22
2014-02-19	617.71
2014-02-20	552.21
2014-02-21	569.04
2014-02-22	604.75
2014-02-23	604.58
2014-02-24	545.32
2014-02-25	534.71
2014-02-26	577.09
2014-02-27	576.7
2014-02-28	543.93
2014-03-01	563.74
2014-03-02	560.3
2014-03-03	661.12
2014-03-04	663.6
2014-03-05	661.79
2014-03-06	658.72
2014-03-07	625.83
2014-03-08	615.24
2014-03-09	633.18
2014-03-10	625.83
2014-03-11	628.95
2014-03-12	631.39
2014-03-13	638.16
2014-03-14	626.71
2014-03-15	633.67
2014-03-16	630.72
2014-03-17	621.22
2014-03-18	613.63
2014-03-19	608.82
2014-03-20	586.59
2014-03-21	570.77
2014-03-22	564.42
2014-03-23	561.35
2014-03-24	586.27
2014-03-25	582.28
2014-03-26	579.07
2014-03-27	478.16
2014-03-28	502.44
2014-03-29	493.18
2014-03-30	461.87
2014-03-31	458.5
2014-04-01	478.72
2014-04-02	437.51
2014-04-03	447.08
2014-04-04	448.88
2014-04-05	464.83
2014-04-06	460.7
2014-04-07	446.22
2014-04-08	450.46
2014-04-09	440.2
2014-04-10	360.84
2014-04-11	420.06
2014-04-12	420.66
2014-04-13	414.95
2014-04-14	457.63
2014-04-15	520.12
2014-04-16	529.16
2014-04-17	494.4
2014-04-18	478.23
2014-04-19	501.55
2014-04-20	497.32
2014-04-21	493.09
2014-04-22	484.43
2014-04-23	486.93
2014-04-24	500.26
2014-04-25	459.61
2014-04-26	456.14
2014-04-27	429.65
2014-04-28	437.06
2014-04-29	444.25
2014-04-30	445.87
2014-05-01	456.27
2014-05-02	446.64
2014-05-03	436.94
2014-05-04	434.06
2014-05-05	429.72
2014-05-06	426.99
2014-05-07	436.96
2014-05-08	435.34
2014-05-09	448.23
2014-05-10	452.71
2014-05-11	436.54
2014-05-12	438.43
2014-05-13	437.41
2014-05-14	441.75
2014-05-15	444.32
2014-05-16	445.01
2014-05-17	446.36
2014-05-18	444.81
2014-05-19	444.31
2014-05-20	485.83
2014-05-21	489.16
2014-05-22	526.06
2014-05-23	519.04
2014-05-24	525.63
2014-05-25	570.09
2014-05-26	581.83
2014-05-27	569.63
2014-05-28	574.45
2014-05-29	565.51
2014-05-30	616.47
2014-05-31	623.26
2014-06-01	629.02
2014-06-02	658.79
2014-06-03	665.73
2014-06-04	636.78
2014-06-05	656.06
2014-06-06	645.56
2014-06-07	652.71
2014-06-08	653.64
2014-06-09	645.34
2014-06-10	649.81
2014-06-11	627.91
2014-06-12	581.8
2014-06-13	597.43
2014-06-14	571.69
2014-06-15	591.97
2014-06-16	588.06
2014-06-17	607.34
2014-06-18	604.88
2014-06-19	592.26
2014-06-20	588.52
2014-06-21	591.03
2014-06-22	598.88
2014-06-23	587.46
2014-06-24	575.07
2014-06-25	562.13
2014-06-26	579.38
2014-06-27	600.86
2014-06-28	591.99
2014-06-29	598.6
2014-06-30	639.36
2014-07-01	635.59
2014-07-02	647.34
2014-07-03	640.69
2014-07-04	626.96
2014-07-05	628.33
2014-07-06	631.71
2014-07-07	617.99
2014-07-08	620.22
2014-07-09	620.55
2014-07-10	615.11
2014-07-11	631.18
2014-07-12	634.48
2014-07-13	627.58
2014-07-14	618.38
2014-07-15	619.36
2014-07-16	615.2
2014-07-17	622.62
2014-07-18	628.22
2014-07-19	625.8
2014-07-20	621.37
2014-07-21	620.01
2014-07-22	618.81
2014-07-23	617.93
2014-07-24	600.01
2014-07-25	599.93
2014-07-26	593.85
2014-07-27	590.95
2014-07-28	584.69
2014-07-29	582.2
2014-07-30	564.37
2014-07-31	581.35
2014-08-01	595.08
2014-08-02	587.29
2014-08-03	585.51
2014-08-04	586.76
2014-08-05	583.11
2014-08-06	583.04
2014-08-07	587.4
2014-08-08	590.53
2014-08-09	588.09
2014-08-10	589.45
2014-08-11	573.31
2014-08-12	568.21
2014-08-13	544.57
2014-08-14	508.55
2014-08-15	496.62
2014-08-16	519.83
2014-08-17	492.95
2014-08-18	460.67
2014-08-19	486.74
2014-08-20	511.93
2014-08-21	516.16
2014-08-22	513.94
2014-08-23	497.22
2014-08-24	508.57
2014-08-25	501.63
2014-08-26	513.47
2014-08-27	510.43
2014-08-28	507.02
2014-08-29	508.42
2014-08-30	501.2
2014-08-31	478.07
2014-09-01	474.13
2014-09-02	475.32
2014-09-03	474.54
2014-09-04	489.09
2014-09-05	480.5
2014-09-06	482.24
2014-09-07	479.48
2014-09-08	472.15
2014-09-09	471.56
2014-09-10	477.53
2014-09-11	476.33
2014-09-12	473.83
2014-09-13	477.09
2014-09-14	474.71
2014-09-15	471.36
2014-09-16	463.74
2014-09-17	454.91
2014-09-18	421.46
2014-09-19	391.94
2014-09-20	406.82
2014-09-21	396.57
2014-09-22	398.89
2014-09-23	435.38
2014-09-24	422.3
2014-09-25	408.8
2014-09-26	401.92
2014-09-27	398.36
2014-09-28	376.2
2014-09-29	374.73
2014-09-30	386.27
2014-10-01	381.33
2014-10-02	371.99
2014-10-03	356.56
2014-10-04	325.49
2014-10-05	319.64
2014-10-06	328.46
2014-10-07	334.09
2014-10-08	352.79
2014-10-09	363.78
2014-10-10	358.69
2014-10-11	359.2
2014-10-12	376.19
2014-10-13	388.38
2014-10-14	398.71
2014-10-15	391.84
2014-10-16	380.08
2014-10-17	380.42
2014-10-18	388.96
2014-10-19	386.59
2014-10-20	379.37
2014-10-21	382.38
2014-10-22	379.1
2014-10-23	355.86
2014-10-24	355.17
2014-10-25	346.11
2014-10-26	351.54
2014-10-27	348.96
2014-10-28	351.9
2014-10-29	333.38
2014-10-30	343.78
2014-10-31	336.8
2014-11-01	325.39
2014-11-02	323.74
2014-11-03	324.23
2014-11-04	328.28
2014-11-05	337.14
2014-11-06	348.23
2014-11-07	341.08
2014-11-08	344.03
2014-11-09	363.31
2014-11-10	365.29
2014-11-11	366.99
2014-11-12	427.24
2014-11-13	417.15
2014-11-14	398.43
2014-11-15	375.13
2014-11-16	388.55
2014-11-17	385.86
2014-11-18	372.38
2014-11-19	377.24
2014-11-20	356.14
2014-11-21	348.86
2014-11-22	352.04
2014-11-23	366.77
2014-11-24	375.24
2014-11-25	375.72
2014-11-26	368.51
2014-11-27	369.14
2014-11-28	375.85
2014-11-29	375.22
2014-11-30	377.09
2014-12-01	378.64
2014-12-02	381.54
2014-12-03	374.97
2014-12-04	369.15
2014-12-05	376.04
2014-12-06	374.02
2014-12-07	374.26
2014-12-08	360.94
2014-12-09	351.27
2014-12-10	344.62
2014-12-11	347.13
2014-12-12	350.94
2014-12-13	347.47
2014-12-14	351.14
2014-12-15	345.1
2014-12-16	326.08
2014-12-17	319.17
2014-12-18	310.75
2014-12-19	317.01
2014-12-20	329.57
2014-12-21	319.24
2014-12-22	330.67
2014-12-23	334.05
2014-12-24	321.88
2014-12-25	318.61
2014-12-26	327.16
2014-12-27	315.17
2014-12-28	316.8
2014-12-29	312.44
2014-12-30	309.87
2014-12-31	319.7
2015-01-01	313.92
2015-01-02	314.59
2015-01-03	279.85
2015-01-04	263.63
2015-01-05	272.95
2015-01-06	285.58
2015-01-07	294.88
2015-01-08	283.25
2015-01-09	288.84
2015-01-10	274.07
2015-01-11	265.37
2015-01-12	267.09
2015-01-13	226.98
2015-01-14	177.28
2015-01-15	210.46
2015-01-16	207.22
2015-01-17	199.62
2015-01-18	209.93
2015-01-19	213.98
2015-01-20	210.48
2015-01-21	225.98
2015-01-22	232.66
2015-01-23	232.97
2015-01-24	247.99
2015-01-25	254.51
2015-01-26	271.95
2015-01-27	262.06
2015-01-28	233.21
2015-01-29	232.4
2015-01-30	226.5
2015-01-31	216.91
2015-02-01	226.4
2015-02-02	237.54
2015-02-03	226.96
2015-02-04	226.73
2015-02-05	216.77
2015-02-06	222.48
2015-02-07	227.33
2015-02-08	222.87
2015-02-09	220.17
2015-02-10	220.08
2015-02-11	219.49
2015-02-12	221.85
2015-02-13	235.79
2015-02-14	257.47
2015-02-15	234.33
2015-02-16	233.56
2015-02-17	243.6
2015-02-18	236.21
2015-02-19	239.83
2015-02-20	243.78
2015-02-21	244.26
2015-02-22	235.53
2015-02-23	238.08
2015-02-24	238.76
2015-02-25	237.25
2015-02-26	236.1
2015-02-27	252.51
2015-02-28	253.53
2015-03-01	258.74
2015-03-02	271.35
2015-03-03	281.45
2015-03-04	271.92
2015-03-05	274.86
2015-03-06	272.21
2015-03-07	275.89
2015-03-08	274.48
2015-03-09	288.52
2015-03-10	290.51
2015-03-11	295.83
2015-03-12	293.87
2015-03-13	284.28
2015-03-14	281.36
2015-03-15	285.34
2015-03-16	290.38
2015-03-17	284.46
2015-03-18	255.37
2015-03-19	259.74
2015-03-20	260.84
2015-03-21	259.62
2015-03-22	267.8
2015-03-23	265.94
2015-03-24	245.44
2015-03-25	246.13
2015-03-26	247.65
2015-03-27	246.58
2015-03-28	252.25
2015-03-29	242.02
2015-03-30	246.85
2015-03-31	243.39
2015-04-01	246.55
2015-04-02	252.26
2015-04-03	253.54
2015-04-04	253.12
2015-04-05	259.95
2015-04-06	254.52
2015-04-07	252.8
2015-04-08	244.36
2015-04-09	243.26
2015-04-10	235.22
2015-04-11	236.12
2015-04-12	235.64
2015-04-13	223.41
2015-04-14	218.27
2015-04-15	223.57
2015-04-16	228.11
2015-04-17	222.23
2015-04-18	222.84
2015-04-19	221.69
2015-04-20	224.31
2015-04-21	235.81
2015-04-22	233.92
2015-04-23	235.56
2015-04-24	230.79
2015-04-25	225.85
2015-04-26	218.81
2015-04-27	228.5
2015-04-28	225.68
2015-04-29	225.98
2015-04-30	236.57
2015-05-01	232.12
2015-05-02	234.9
2015-05-03	240.12
2015-05-04	238.77
2015-05-05	236.55
2015-05-06	230.05
2015-05-07	237.78
2015-05-08	243.39
2015-05-09	240.48
2015-05-10	239.63
2015-05-11	241.85
2015-05-12	240.99
2015-05-13	235.8
2015-05-14	236.74
2015-05-15	237.31
2015-05-16	235.73
2015-05-17	236.1
2015-05-18	232.87
2015-05-19	231.94
2015-05-20	234.25
2015-05-21	235.3
2015-05-22	240.52
2015-05-23	239.03
2015-05-24	241.19
2015-05-25	237.49
2015-05-26	237.33
2015-05-27	237.18
2015-05-28	237.47
2015-05-29	237.1
2015-05-30	233.29
2015-05-31	230
2015-06-01	223.31
2015-06-02	225.75
2015-06-03	225.65
2015-06-04	224.37
2015-06-05	225.04
2015-06-06	225.68
2015-06-07	223.39
2015-06-08	228.65
2015-06-09	229.33
2015-06-10	228.95
2015-06-11	230.02
2015-06-12	230.2
2015-06-13	232.75
2015-06-14	233.85
2015-06-15	237.31
2015-06-16	250.9
2015-06-17	249.17
2015-06-18	248.87
2015-06-19	243.55
2015-06-20	245.26
2015-06-21	244.01
2015-06-22	246.77
2015-06-23	243.99
2015-06-24	240.22
2015-06-25	242.42
2015-06-26	242.64
2015-06-27	250.71
2015-06-28	248.07
2015-06-29	256.49
2015-06-30	262.48
2015-07-01	257.66
2015-07-02	254.35
2015-07-03	255.6
2015-07-04	260.35
2015-07-05	271.02
2015-07-06	268.49
2015-07-07	264.96
2015-07-08	269.65
2015-07-09	268.11
2015-07-10	283.88
2015-07-11	291.69
2015-07-12	309.98
2015-07-13	290.88
2015-07-14	286.19
2015-07-15	283.82
2015-07-16	277.83
2015-07-17	278.49
2015-07-18	274.49
2015-07-19	272.49
2015-07-20	278.41
2015-07-21	275.1
2015-07-22	276.62
2015-07-23	275.63
2015-07-24	287.97
2015-07-25	288.13
2015-07-26	291.64
2015-07-27	292.73
2015-07-28	293.79
2015-07-29	288.77
2015-07-30	287.29
2015-07-31	283.94
2015-08-01	280.04
2015-08-02	281.65
2015-08-03	280.48
2015-08-04	284.5
2015-08-05	281.38
2015-08-06	278.25
2015-08-07	279.03
2015-08-08	260.2
2015-08-09	264.44
2015-08-10	263.76
2015-08-11	270.92
2015-08-12	265.64
2015-08-13	263.34
2015-08-14	264.87
2015-08-15	260.73
2015-08-16	257.67
2015-08-17	256.98
2015-08-18	219
2015-08-19	225.39
2015-08-20	234.69
2015-08-21	231.94
2015-08-22	229.74
2015-08-23	227.59
2015-08-24	209.13
2015-08-25	221.71
2015-08-26	225.38
2015-08-27	224.26
2015-08-28	230.98
2015-08-29	229.76
2015-08-30	228.61
2015-08-31	230.02
2015-09-01	227.35
2015-09-02	228.86
2015-09-03	226.76
2015-09-04	230.09
2015-09-05	234.68
2015-09-06	239.44
2015-09-07	240.02
2015-09-08	243.55
2015-09-09	238.29
2015-09-10	238.59
2015-09-11	240.08
2015-09-12	234.82
2015-09-13	230.33
2015-09-14	230.24
2015-09-15	229.92
2015-09-16	228.8
2015-09-17	232.79
2015-09-18	232.72
2015-09-19	231.24
2015-09-20	230.86
2015-09-21	226.61
2015-09-22	230.52
2015-09-23	229.96
2015-09-24	234.28
2015-09-25	234.84
2015-09-26	234.21
2015-09-27	232.85
2015-09-28	239.34
2015-09-29	236.62
2015-09-30	236.25
2015-10-01	237.57
2015-10-02	237.4
2015-10-03	239.09
2015-10-04	238.69
2015-10-05	240.59
2015-10-06	246.42
2015-10-07	243.27
2015-10-08	242.69
2015-10-09	244.32
2015-10-10	245.33
2015-10-11	247.53
2015-10-12	245.59
2015-10-13	249.94
2015-10-14	252.59
2015-10-15	254.81
2015-10-16	262.94
2015-10-17	271.2
2015-10-18	262.9
2015-10-19	264.42
2015-10-20	270.22
2015-10-21	267.33
2015-10-22	274.41
2015-10-23	277.46
2015-10-24	282.66
2015-10-25	283.07
2015-10-26	286.13
2015-10-27	294.4
2015-10-28	303.89
2015-10-29	313.59
2015-10-30	326
2015-10-31	312.43
2015-11-01	325.08
2015-11-02	359.35
2015-11-03	400.71
2015-11-04	408.74
2015-11-05	387.51
2015-11-06	374.95
2015-11-07	384.8
2015-11-08	373.49
2015-11-09	380.04
2015-11-10	337.93
2015-11-11	312.58
2015-11-12	336.86
2015-11-13	337.29
2015-11-14	333.55
2015-11-15	319.93
2015-11-16	331.59
2015-11-17	335.77
2015-11-18	334.97
2015-11-19	326.31
2015-11-20	321.99
2015-11-21	327.17
2015-11-22	324.34
2015-11-23	323.26
2015-11-24	320.16
2015-11-25	328.98
2015-11-26	353.3
2015-11-27	358.18
2015-11-28	357.66
2015-11-29	371.86
2015-11-30	376.91
2015-12-01	362.73
2015-12-02	359.43
2015-12-03	361.31
2015-12-04	363.48
2015-12-05	388.86
2015-12-06	388.46
2015-12-07	395.86
2015-12-08	418.14
2015-12-09	418.04
2015-12-10	415.25
2015-12-11	453.9
2015-12-12	435.9
2015-12-13	433.54
2015-12-14	443.84
2015-12-15	465.5
2015-12-16	455.37
2015-12-17	455.99
2015-12-18	463.84
2015-12-19	462.23
2015-12-20	442.5
2015-12-21	437.76
2015-12-22	435.5
2015-12-23	442.84
2015-12-24	454.85
2015-12-25	455.31
2015-12-26	417.22
2015-12-27	422.52
2015-12-28	421.26
2015-12-29	432.62
2015-12-30	426.14
2015-12-31	430.05
2016-01-01	434.46
2016-01-02	433.59
2016-01-03	430.36
2016-01-04	433.49
2016-01-05	432.25
2016-01-06	429.46
[truncated: 892 more rows]

## Sheet: LTC
Date	LTC
2013-10-23	3
2013-10-24	3
2013-10-25	3
2013-10-26	3
2013-10-28	3
2013-10-29	3
2013-10-30	3
2013-10-31	3
2013-11-01	3
2013-11-02	3
2013-11-03	3
2013-11-04	3
2013-11-05	3
2013-11-06	3
2013-11-07	3.2
2013-11-08	3.2
2013-11-09	3.2
2013-11-10	3.2
2013-11-11	3.2
2013-11-12	3.2
2013-11-13	5
2013-11-14	3
2013-11-15	5
2013-11-16	4.25
2013-11-17	4.25
2013-11-18	5
2013-11-19	9
2013-11-20	9
2013-11-21	9
2013-11-22	10
2013-11-23	12.8
2013-11-24	10
2013-11-25	12
2013-11-26	20.5
2013-11-27	35.99
2013-11-28	46.1
2013-11-29	41
2013-11-30	41
2013-12-01	35.3
2013-12-02	33.51
2013-12-03	33
2013-12-04	32.2
2013-12-05	38
2013-12-06	32
2013-12-07	22.78
2013-12-08	27.93
2013-12-09	31.98
2013-12-10	35.26
2013-12-11	31.57
2013-12-12	31
2013-12-13	30.59
2013-12-14	30.01
2013-12-15	30.92
2013-12-16	25.77
2013-12-17	23.74
2013-12-18	13
2013-12-19	19.8
2013-12-20	18.85
2013-12-21	17.13
2013-12-22	18
2013-12-23	17.2
2013-12-24	18
2013-12-25	22.06
2013-12-26	24.97
2013-12-27	22.06
2013-12-28	22.33
2013-12-29	24.51
2013-12-30	24.96
2013-12-31	23.55
2014-01-01	24.77
2014-01-02	26.6
2014-01-03	25.49
2014-01-04	24.05
2014-01-05	26.01
2014-01-06	28.7
2014-01-07	23
2014-01-08	24.9
2014-01-09	24.5
2014-01-10	24.06
2014-01-11	26.35
2014-01-12	25.39
2014-01-13	25.01
2014-01-14	24.52
2014-01-15	24.52
2014-01-16	24.01
2014-01-17	24
2014-01-18	24.94
2014-01-19	24.9
2014-01-20	24.28
2014-01-21	25.49
2014-01-22	23
2014-01-23	22.3
2014-01-24	21.05
2014-01-25	22.26
2014-01-26	22.34
2014-01-27	20.78
2014-01-28	22.88
2014-01-29	21.7
2014-01-30	20.72
2014-01-31	21.59
2014-02-01	21.46
2014-02-02	21.87
2014-02-03	21.41
2014-02-04	21.07
2014-02-05	21.2
2014-02-06	19.8
2014-02-07	18.89
2014-02-08	17.5
2014-02-09	18.7
2014-02-10	17.9
2014-02-11	16.3
2014-02-12	19.49
2014-02-13	16.42
2014-02-14	16.76
2014-02-15	16.28
2014-02-16	15.23
2014-02-17	15.76
2014-02-18	17.28
2014-02-19	15.83
2014-02-20	15.95
2014-02-21	14.89
2014-02-22	13.32
2014-02-23	15
2014-02-24	15.22
2014-02-25	14.42
2014-02-26	15.85
2014-02-27	14.84
2014-02-28	15.05
2014-03-01	13.54
2014-03-02	12.86
2014-03-03	14.24
2014-03-04	17.11
2014-03-05	17.34
2014-03-06	16.82
2014-03-07	16.89
2014-03-08	15.56
2014-03-09	16.16
2014-03-10	16.21
2014-03-11	16.22
2014-03-12	17.75
2014-03-13	17.78
2014-03-14	17
2014-03-15	17.16
2014-03-16	17.18
2014-03-17	17.89
2014-03-18	20
2014-03-19	18.1
2014-03-20	16.89
2014-03-21	16.21
2014-03-22	15.49
2014-03-23	15.49
2014-03-24	16.12
2014-03-25	16.72
2014-03-26	16.96
2014-03-27	13.94
2014-03-28	14
2014-03-29	14.3
2014-03-30	12.75
2014-03-30	12.74
2014-03-31	13.41
2014-04-01	11.94
2014-04-02	11.5
2014-04-03	11.66
2014-04-04	11.2
2014-04-05	11.39
2014-04-06	11.95
2014-04-07	12
2014-04-08	11.87
2014-04-09	9.13
2014-04-10	11
2014-04-11	11.32
2014-04-12	10.35
2014-04-13	11.99
2014-04-14	12.94
2014-04-15	13.38
2014-04-16	13.15
2014-04-17	12.57
2014-04-18	12.77
2014-04-19	12.73
2014-04-20	12.73
2014-04-21	5
2014-04-22	12.18
2014-04-23	12.88
2014-04-24	11.14
2014-04-25	10.8
2014-04-26	10.31
2014-04-27	10.4
2014-04-28	10.56
2014-04-29	11.11
2014-04-30	11.3
2014-05-01	10.78
2014-05-02	10.39
2014-05-03	10.5
2014-05-04	10.29
2014-05-05	10.56
2014-05-06	10.7
2014-05-07	10.77
2014-05-08	9.89
2014-05-09	10.8
2014-05-10	10.34
2014-05-11	10.46
2014-05-12	10.36
2014-05-13	10.4
2014-05-14	10.35
2014-05-15	10.65
2014-05-16	10.15
2014-05-17	10.15
2014-05-18	10.31
2014-05-19	10.86
2014-05-20	10.75
2014-05-21	10.88
2014-05-22	11.27
2014-05-23	10.75
2014-05-24	11.8
2014-05-25	12.04
2014-05-26	12
2014-05-27	10.92
2014-05-28	11.28
2014-05-29	11.23
2014-05-30	11.08
2014-05-31	11.12
2014-06-01	11.51
2014-06-02	11.17
2014-06-03	11.14
2014-06-04	11.36
2014-06-05	11.46
2014-06-06	11.16
2014-06-07	11.44
2014-06-08	11.08
2014-06-09	11.19
2014-06-10	11.08
2014-06-11	10.03
2014-06-12	10.12
2014-06-13	9.89
2014-06-14	9.51
2014-06-15	9.84
2014-06-16	9.5
2014-06-17	9.76
2014-06-18	9.89
2014-06-19	10
2014-06-20	9.54
2014-06-21	10
2014-06-22	9.5
2014-06-23	9.5
2014-06-24	9.29
2014-06-25	9.5
2014-06-26	9.62
2014-06-27	9.61
2014-06-28	9.61
2014-06-29	9.12
2014-06-30	9.01
2014-07-01	8.82
2014-07-02	8.8
2014-07-03	8
2014-07-04	8
2014-07-05	7.02
2014-07-06	7.37
2014-07-07	7.37
2014-07-08	8.19
2014-07-09	8.19
2014-07-10	7.69
2014-07-11	7.85
2014-07-12	8.8
2014-07-13	8.84
2014-07-14	8.84
2014-07-15	8.53
2014-07-16	8.31
2014-07-17	8.6
2014-07-18	8.93
2014-07-19	10.75
2014-07-20	10.75
2014-07-21	8.41
2014-07-22	8.41
2014-07-23	8.25
2014-07-24	7.56
2014-07-25	7.61
2014-07-26	7.81
2014-07-27	7.62
2014-07-28	7.68
2014-07-29	7.29
2014-07-30	7.61
2014-07-31	7.71
2014-08-01	7.65
2014-08-02	7.58
2014-08-03	7.41
2014-08-04	7.23
2014-08-05	7.21
2014-08-06	7.16
2014-08-07	7.11
2014-08-08	7.01
2014-08-09	6.95
2014-08-10	6.01
2014-08-11	5.59
2014-08-12	5.06
2014-08-13	5.03
2014-08-14	5.04
2014-08-15	5.1
2014-08-16	4.34
2014-08-17	3.79
2014-08-18	4.56
2014-08-19	5.5
2014-08-20	5.78
2014-08-21	5.33
2014-08-22	4.79
2014-08-23	5.43
2014-08-24	5.18
2014-08-25	5.52
2014-08-26	5.41
2014-08-27	5.29
2014-08-28	5.38
2014-08-29	5.24
2014-08-30	4.92
2014-08-31	4.72
2014-09-01	4.82
2014-09-02	4.86
2014-09-03	5.21
2014-09-04	4.99
2014-09-05	5.01
2014-09-06	5.17
2014-09-07	5.07
2014-09-08	5.04
2014-09-09	5.32
2014-09-10	5.31
2014-09-11	5.41
2014-09-12	5.44
2014-09-13	5.43
2014-09-14	5.2
2014-09-15	5.07
2014-09-16	5.06
2014-09-17	4.72
2014-09-18	4.37
2014-09-19	4.28
2014-09-20	4.26
2014-09-21	4.29
2014-09-22	4.81
2014-09-23	4.69
2014-09-24	4.54
2014-09-25	4.45
2014-09-26	4.42
2014-09-27	4.23
2014-09-28	4.24
2014-09-29	4.48
2014-09-30	4.45
2014-10-01	4.31
2014-10-02	4.26
2014-10-03	3.98
2014-10-04	3.7
2014-10-05	3.83
2014-10-06	3.84
2014-10-07	3.9
2014-10-08	3.87
2014-10-09	3.81
2014-10-10	3.78
2014-10-11	3.82
2014-10-12	3.86
2014-10-13	4.07
2014-10-14	4.05
2014-10-15	4
2014-10-16	4
2014-10-17	4.06
2014-10-18	3.99
2014-10-19	3.92
2014-10-20	3.94
2014-10-21	3.84
2014-10-22	3.74
2014-10-23	3.73
2014-10-24	3.67
2014-10-25	3.71
2014-10-27	3.8
2014-10-28	3.83
2014-10-29	3.73
2014-10-30	3.79
2014-10-31	3.76
2014-11-01	3.58
2014-11-02	3.59
2014-11-03	3.57
2014-11-04	3.59
2014-11-05	3.63
2014-11-06	3.64
2014-11-07	3.55
2014-11-08	3.55
2014-11-09	3.62
2014-11-10	3.68
2014-11-11	3.65
2014-11-12	4.11
2014-11-13	4.14
2014-11-14	3.98
2014-11-15	3.86
2014-11-16	3.87
2014-11-17	3.86
2014-11-18	3.79
2014-11-19	3.81
2014-11-20	3.6
2014-11-21	3.5
2014-11-22	3.51
2014-11-23	3.58
2014-11-24	3.63
2014-11-25	3.58
2014-11-26	3.56
2014-11-27	3.56
2014-11-28	3.6
2014-11-29	3.59
2014-11-30	3.57
2014-12-01	3.58
2014-12-02	3.62
2014-12-03	3.62
2014-12-04	3.6
2014-12-05	3.62
2014-12-06	3.62
2014-12-07	3.72
2014-12-08	3.68
2014-12-09	3.53
2014-12-10	3.5
2014-12-11	3.48
2014-12-12	3.49
2014-12-13	3.48
2014-12-14	3.48
2014-12-15	3.45
2014-12-16	3.04
2014-12-17	2.94
2014-12-18	2.79
2014-12-19	2.85
2014-12-20	2.92
2014-12-21	2.85
2014-12-22	2.87
2014-12-23	2.88
2014-12-24	2.74
2014-12-25	2.68
2014-12-26	2.78
2014-12-27	2.7
2014-12-28	2.72
2014-12-29	2.69
2014-12-30	2.69
2014-12-31	2.71
2015-01-01	2.69
2015-01-02	2.66
2015-01-03	2.18
2015-01-04	1.95
2015-01-05	2.11
2015-01-06	2.1
2015-01-07	2.11
2015-01-08	2
2015-01-09	1.98
2015-01-10	1.63
2015-01-11	1.66
2015-01-12	1.73
2015-01-13	1.54
2015-01-14	1.12
2015-01-15	1.29
2015-01-16	1.4
2015-01-17	1.28
2015-01-18	1.32
2015-01-19	1.33
2015-01-20	1.31
2015-01-21	1.36
2015-01-22	1.41
2015-01-23	1.43
2015-01-24	1.86
2015-01-25	2.22
2015-01-26	2.06
2015-01-27	2.08
2015-01-28	1.93
2015-01-29	1.89
2015-01-30	1.92
2015-01-31	1.88
2015-02-01	1.84
2015-02-02	1.78
2015-02-03	1.83
2015-02-04	1.8
2015-02-05	1.74
2015-02-06	1.79
2015-02-07	1.8
2015-02-08	1.78
2015-02-09	1.73
2015-02-10	1.76
2015-02-11	1.73
2015-02-12	1.75
2015-02-13	1.82
2015-02-14	1.96
2015-02-15	1.83
2015-02-16	1.8
2015-02-17	1.85
2015-02-18	1.81
2015-02-19	1.85
2015-02-20	1.84
2015-02-21	1.84
2015-02-22	1.79
2015-02-23	1.81
2015-02-24	1.82
2015-02-25	1.8
2015-02-26	1.81
2015-02-27	1.84
2015-02-28	1.84
2015-03-01	1.87
2015-03-02	1.92
2015-03-03	1.94
2015-03-04	1.93
2015-03-05	1.91
2015-03-06	1.89
2015-03-07	1.91
2015-03-08	1.89
2015-03-09	1.94
2015-03-10	2.01
2015-03-11	2.02
2015-03-12	2.04
2015-03-13	2.01
2015-03-14	1.99
2015-03-15	2.01
2015-03-16	2.03
2015-03-17	1.99
2015-03-18	1.74
2015-03-19	1.75
2015-03-20	1.76
2015-03-21	1.74
2015-03-22	1.79
2015-03-23	1.77
2015-03-24	1.64
2015-03-25	1.66
2015-03-26	1.69
2015-03-27	1.68
2015-03-28	1.7
2015-03-29	1.65
2015-03-29	1.67
2015-03-30	1.65
2015-03-31	1.66
2015-04-01	1.68
2015-04-02	1.69
2015-04-03	1.67
2015-04-04	1.67
2015-04-05	1.64
2015-04-06	1.67
2015-04-07	1.62
2015-04-08	1.58
2015-04-09	1.52
2015-04-10	1.45
2015-04-11	1.46
2015-04-12	1.36
2015-04-13	1.38
2015-04-14	1.38
2015-04-15	1.41
2015-04-16	1.4
2015-04-17	1.39
2015-04-18	1.38
2015-04-19	1.39
2015-04-20	1.42
2015-04-21	1.46
2015-04-22	1.45
2015-04-23	1.42
2015-04-24	1.39
2015-04-25	1.32
2015-04-26	1.38
2015-04-27	1.36
2015-04-28	1.36
2015-04-29	1.43
2015-04-30	1.41
2015-05-01	1.41
2015-05-02	1.43
2015-05-03	1.41
2015-05-04	1.4
2015-05-05	1.39
2015-05-06	1.46
2015-05-07	1.47
2015-05-08	1.44
2015-05-09	1.43
2015-05-10	1.44
2015-05-11	1.44
2015-05-12	1.44
2015-05-13	1.44
2015-05-14	1.45
2015-05-15	1.45
2015-05-16	1.45
2015-05-17	1.44
2015-05-18	1.45
2015-05-19	1.45
2015-05-20	1.47
2015-05-21	1.83
2015-05-22	1.78
2015-05-23	1.81
2015-05-24	1.8
2015-05-25	1.81
2015-05-26	1.84
2015-05-27	1.83
2015-05-28	1.82
2015-05-29	1.8
2015-05-30	1.63
2015-05-31	1.61
2015-06-01	1.66
2015-06-02	1.67
2015-06-03	1.66
2015-06-04	1.74
2015-06-05	1.75
2015-06-06	1.73
2015-06-07	1.78
2015-06-08	1.8
2015-06-09	1.75
2015-06-10	1.79
2015-06-11	1.8
2015-06-12	1.85
2015-06-13	1.99
2015-06-14	2.01
2015-06-15	2.83
2015-06-16	2.85
2015-06-17	3.09
2015-06-18	2.81
2015-06-19	3.04
2015-06-20	3.01
2015-06-21	3.02
2015-06-22	2.96
2015-06-23	2.8
2015-06-24	2.84
2015-06-25	2.86
2015-06-26	3.08
2015-06-27	3.04
2015-06-28	3.76
2015-06-29	4.1
2015-06-30	3.96
2015-07-01	4.07
2015-07-02	4.09
2015-07-03	4.1
2015-07-04	4.77
2015-07-05	5.32
2015-07-06	5.33
2015-07-07	6.09
2015-07-08	7.6
2015-07-09	4.26
2015-07-10	4.28
2015-07-11	5.18
2015-07-12	4.54
2015-07-13	4.54
2015-07-14	4.11
2015-07-15	3.6
2015-07-16	3.74
2015-07-17	3.88
2015-07-18	3.6
2015-07-19	3.87
2015-07-20	3.7
2015-07-21	3.78
2015-07-22	3.75
2015-07-23	4.6
2015-07-24	4.59
2015-07-25	4.57
2015-07-26	4.59
2015-07-27	4.98
2015-07-28	4.73
2015-07-29	4.53
2015-07-30	4.56
2015-07-31	4.19
2015-08-01	4.14
2015-08-02	4.19
2015-08-03	4.34
2015-08-04	4.3
2015-08-05	4.01
2015-08-06	4.1
2015-08-07	3.77
2015-08-08	3.87
2015-08-09	3.88
2015-08-10	4.08
2015-08-11	3.98
2015-08-12	3.85
2015-08-13	3.99
2015-08-14	3.9
2015-08-15	3.95
2015-08-16	3.97
2015-08-17	3.82
2015-08-18	3.4
2015-08-19	3.57
2015-08-20	3.54
2015-08-21	3.48
2015-08-22	3.35
2015-08-23	2.92
2015-08-24	2.93
2015-08-25	2.92
2015-08-26	2.8
2015-08-27	2.86
2015-08-28	2.85
2015-08-29	2.79
2015-08-30	2.82
2015-08-31	2.79
2015-09-01	2.78
2015-09-02	2.59
2015-09-03	2.67
2015-09-04	2.86
2015-09-05	3.05
2015-09-06	3.05
2015-09-07	3.03
2015-09-08	2.89
2015-09-09	2.93
2015-09-10	2.94
2015-09-11	2.82
2015-09-12	2.8
2015-09-13	2.83
2015-09-14	2.8
2015-09-15	2.78
2015-09-16	2.9
2015-09-17	2.93
2015-09-18	2.86
2015-09-19	2.84
2015-09-20	2.78
2015-09-21	2.82
2015-09-22	2.85
2015-09-23	2.9
2015-09-24	2.87
2015-09-25	2.87
2015-09-26	2.86
2015-09-27	3.03
2015-09-28	2.99
2015-09-29	2.98
2015-09-30	2.98
2015-10-01	2.96
2015-10-02	3.01
2015-10-03	2.98
2015-10-04	2.99
2015-10-05	3.11
2015-10-06	3.03
2015-10-07	3.04
2015-10-08	3.09
2015-10-09	3.09
2015-10-10	3.13
2015-10-11	3.11
2015-10-12	3.14
2015-10-13	3.11
2015-10-14	3.08
2015-10-15	3.1
2015-10-16	3.05
2015-10-17	3
2015-10-18	3.03
2015-10-19	3.06
2015-10-20	3.06
2015-10-21	3.1
2015-10-22	3.08
2015-10-23	3.09
2015-10-24	3.07
2015-10-26	3.08
2015-10-27	3.08
2015-10-28	3.07
2015-10-29	3.81
2015-10-30	3.84
2015-10-31	3.55
2015-11-01	3.67
2015-11-02	3.97
2015-11-03	4.28
2015-11-04	3.99
2015-11-05	3.76
2015-11-06	3.42
2015-11-07	3.48
2015-11-08	3.34
2015-11-09	3.33
2015-11-10	3.11
2015-11-11	2.92
2015-11-12	3.24
2015-11-13	3.21
2015-11-14	3.17
2015-11-15	3.04
2015-11-16	3.17
2015-11-17	3.18
2015-11-18	3.17
2015-11-19	3.11
2015-11-20	3.1
2015-11-21	3.13
2015-11-22	3.11
2015-11-23	3.11
2015-11-24	3.1
2015-11-25	3.3
2015-11-26	3.54
2015-11-27	3.55
2015-11-28	3.49
2015-11-29	3.64
2015-11-30	3.6
2015-12-01	3.41
2015-12-02	3.34
2015-12-03	3.35
2015-12-04	3.33
2015-12-05	3.48
2015-12-06	3.44
2015-12-07	3.56
2015-12-08	3.63
2015-12-09	3.62
2015-12-10	3.63
2015-12-11	3.76
2015-12-12	3.54
2015-12-13	3.54
2015-12-14	3.55
2015-12-15	3.76
2015-12-16	3.63
2015-12-17	3.71
2015-12-18	3.73
2015-12-19	3.7
2015-12-20	3.51
2015-12-21	3.41
2015-12-22	3.39
2015-12-23	3.55
2015-12-24	3.61
2015-12-25	3.59
2015-12-26	3.4
2015-12-27	3.48
2015-12-28	3.46
2015-12-29	3.5
2015-12-30	3.46
2015-12-31	3.47
2016-01-01	3.49
2016-01-02	3.49
2016-01-03	3.47
2016-01-04	3.49
2016-01-05	3.46
2016-01-06	3.45
2016-01-07	3.59
2016-01-08	3.56
2016-01-09	3.54
2016-01-10	3.53
2016-01-11	3.55
2016-01-12	3.52
2016-01-13	3.48
2016-01-14	3.45
2016-01-15	3.14
2016-01-16	3.06
2016-01-17	3.02
2016-01-18	3.04
2016-01-19	3.02
2016-01-20	3.36
2016-01-21	3.22
2016-01-22	3.08
2016-01-23	3.11
2016-01-24	3.17
2016-01-25	3.12
2016-01-26	3.13
2016-01-27	3.28
2016-01-28	3.08
2016-01-29	3.1
2016-01-30	3.06
2016-01-31	3.06
2016-02-01	3.07
2016-02-02	3.07
2016-02-03	3.04
2016-02-04	3.14
2016-02-05	3.13
2016-02-06	3.09
2016-02-07	3.09
2016-02-08	3.06
2016-02-09	3.08
2016-02-10	3.1
2016-02-11	3.04
2016-02-12	3.09
2016-02-13	3.12
2016-02-14	3.19
2016-02-15	3.14
2016-02-16	3.18
2016-02-17	3.23
2016-02-18	3.23
2016-02-19	3.23
2016-02-20	3.42
2016-02-21	3.41
2016-02-22	3.45
2016-02-23	3.38
2016-02-24	3.35
2016-02-25	3.35
2016-02-26	3.38
2016-02-27	3.38
2016-02-28	3.4
2016-02-29	3.4
2016-03-01	3.41
2016-03-02	3.36
2016-03-03	3.31
2016-03-04	3.23
2016-03-05	3.18
2016-03-06	3.2
2016-03-07	3.24
2016-03-08	3.22
2016-03-09	3.25
2016-03-10	3.27
2016-03-11	3.35
2016-03-12	3.28
2016-03-13	3.28
2016-03-14	3.29
2016-03-15	3.29
2016-03-16	3.29
2016-03-17	3.28
2016-03-18	3.16
2016-03-19	3.17
2016-03-20	3.19
2016-03-21	3.19
2016-03-22	3.22
2016-03-23	3.22
2016-03-24	3.18
2016-03-25	3.21
2016-03-26	3.21
2016-03-27	3.28
2016-03-27	3.25
2016-03-28	3.22
2016-03-29	3.21
2016-03-30	3.23
2016-03-31	3.22
2016-04-01	3.24
2016-04-02	3.25
2016-04-03	3.23
2016-04-04	3.25
2016-04-05	3.24
2016-04-06	3.22
2016-04-07	3.21
2016-04-08	3.21
2016-04-09	3.21
2016-04-10	3.22
2016-04-11	3.25
2016-04-12	3.24
2016-04-13	3.24
2016-04-14	3.27
2016-04-15	3.27
2016-04-16	3.25
2016-04-17	3.24
2016-04-18	3.27
2016-04-19	3.27
2016-04-20	3.33
2016-04-21	3.3
2016-04-22	3.34
2016-04-23	3.57
2016-04-24	3.77
2016-04-25	4
2016-04-26	3.96
2016-04-27	3.77
2016-04-28	3.78
2016-04-29	3.65
2016-04-30	3.7
2016-05-01	3.67
2016-05-02	3.73
2016-05-03	3.73
2016-05-04	3.7
2016-05-05	3.78
2016-05-06	3.93
2016-05-07	3.91
2016-05-08	4.03
2016-05-09	3.78
2016-05-10	3.86
2016-05-11	3.84
2016-05-12	3.91
2016-05-13	4.01
2016-05-14	4.05
2016-05-15	4
2016-05-16	4
2016-05-17	4
2016-05-18	3.88
2016-05-19	3.87
2016-05-20	3.95
2016-05-21	3.94
2016-05-22	3.97
2016-05-23	3.94
2016-05-24	4.04
2016-05-25	4.08
2016-05-26	4.48
2016-05-27	4.41
2016-05-28	4.41
2016-05-29	4.54
2016-05-30	4.56
2016-05-31	4.67
2016-06-01	4.67
2016-06-02	4.8
2016-06-03	4.75
2016-06-04	4.79
2016-06-05	4.92
2016-06-06	4.74
2016-06-07	4.74
2016-06-08	4.71
2016-06-09	4.82
2016-06-10	4.91
2016-06-11	5.11
2016-06-12	5.21
2016-06-13	5.15
2016-06-14	5.17
2016-06-15	5.49
2016-06-16	5.44
2016-06-17	5.47
2016-06-18	5.48
2016-06-19	5.22
2016-06-20	4.74
2016-06-21	3.77
2016-06-22	3.78
2016-06-23	4.15
2016-06-24	4.17
2016-06-25	4
2016-06-26	4.07
2016-06-27	4.06
2016-06-28	4.03
2016-06-29	4.16
2016-06-30	4.23
2016-07-01	4.56
2016-07-02	4.29
2016-07-03	4.46
2016-07-04	4.36
2016-07-05	4.43
2016-07-06	4.07
2016-07-07	4.18
2016-07-08	4.12
2016-07-09	4.09
2016-07-10	4.07
2016-07-11	4.16
2016-07-12	4.14
2016-07-13	4.13
2016-07-14	4.13
2016-07-15	4.11
2016-07-16	4.14
2016-07-17	4.13
2016-07-18	4.14
2016-07-19	4.11
2016-07-20	4.12
2016-07-21	4.02
2016-07-22	4.04
2016-07-23	4.05
2016-07-24	4.03
2016-07-25	3.95
2016-07-26	3.96
2016-07-27	3.96
2016-07-28	4.05
2016-07-29	4.07
2016-07-30	3.94
2016-07-31	3.88
2016-08-01	3.5
2016-08-02	3.7
2016-08-03	3.72
2016-08-04	3.7
2016-08-05	3.76
2016-08-06	3.76
2016-08-07	3.78
2016-08-08	3.74
2016-08-09	3.75
2016-08-10	3.75
2016-08-11	3.71
2016-08-12	3.71
2016-08-13	3.62
2016-08-14	3.58
2016-08-15	3.63
2016-08-16	3.59
2016-08-17	3.6
2016-08-18	3.6
2016-08-19	3.61
2016-08-20	3.61
2016-08-21	3.66
2016-08-22	3.94
2016-08-23	3.84
2016-08-24	3.79
2016-08-25	3.81
2016-08-26	3.74
2016-08-27	3.73
2016-08-28	3.77
2016-08-29	3.8
2016-08-30	3.79
2016-08-31	3.82
2016-09-01	3.81
2016-09-02	3.9
2016-09-03	4.01
2016-09-04	3.96
2016-09-05	3.95
2016-09-06	3.95
2016-09-07	3.97
2016-09-08	3.96
2016-09-09	3.96
2016-09-10	3.85
2016-09-11	3.81
2016-09-12	3.81
2016-09-13	3.82
2016-09-14	3.8
2016-09-15	3.82
2016-09-16	3.8
2016-09-17	3.83
2016-09-18	3.82
2016-09-19	3.83
2016-09-20	3.77
2016-09-21	3.76
2016-09-22	3.81
2016-09-23	3.8
2016-09-24	3.8
2016-09-25	3.85
2016-09-26	3.84
2016-09-27	3.83
2016-09-28	3.84
2016-09-29	3.83
2016-09-30	3.83
2016-10-01	3.84
2016-10-02	3.83
2016-10-03	3.83
2016-10-04	3.84
2016-10-05	3.82
2016-10-06	3.84
2016-10-07	3.82
2016-10-08	3.81
2016-10-09	3.77
2016-10-10	3.81
2016-10-11	3.8
2016-10-12	3.88
2016-10-13	3.87
2016-10-14	3.86
2016-10-15	3.86
2016-10-16	3.84
2016-10-17	3.82
2016-10-18	3.79
2016-10-19	3.77
2016-10-20	3.8
2016-10-21	3.85
2016-10-22	3.88
2016-10-23	3.84
2016-10-24	3.85
2016-10-25	3.92
2016-10-26	3.98
2016-10-27	3.95
2016-10-28	4.05
2016-10-29	3.96
2016-10-31	3.96
2016-11-01	4.06
2016-11-02	4.08
2016-11-03	3.83
2016-11-04	3.86
2016-11-05	3.86
2016-11-06	3.87
2016-11-07	3.84
2016-11-08	3.82
2016-11-09	3.85
2016-11-10	3.8
2016-11-11	3.8
2016-11-12	3.75
2016-11-13	3.85
2016-11-14	3.86
2016-11-15	3.87
2016-11-16	3.89
2016-11-17	3.88
2016-11-18	3.93
2016-11-19	3.92
2016-11-20	3.88
2016-11-21	3.92
2016-11-22	3.91
2016-11-23	3.9
2016-11-24	3.86
2016-11-25	3.88
2016-11-26	3.85
2016-11-27	3.86
2016-11-28	3.87
2016-11-29	3.84
2016-11-30	3.87
2016-12-01	3.89
2016-12-02	3.9
2016-12-03	3.89
2016-12-04	3.89
2016-12-05	3.49
2016-12-06	3.5
2016-12-07	3.63
2016-12-08	3.67
2016-12-09	3.67
2016-12-10	3.67
2016-12-11	3.63
2016-12-12	3.65
2016-12-13	3.63
2016-12-14	3.61
2016-12-15	3.63
2016-12-16	3.62
2016-12-17	3.67
2016-12-18	3.66
2016-12-19	3.64
2016-12-20	3.64
2016-12-21	3.63
2016-12-22	3.67
2016-12-23	4.41
2016-12-24	4.38
2016-12-25	4.22
2016-12-26	4.2
2016-12-27	4.3
2016-12-28	4.42
2016-12-29	4.47
2016-12-30	4.35
2016-12-31	4.32
2017-01-01	4.42
2017-01-02	4.54
2017-01-03	4.51
2017-01-04	4.42
2017-01-05	4.16
2017-01-06	3.76
2017-01-07	3.82
2017-01-08	3.91
2017-01-09	4.25
2017-01-10	4.47
2017-01-11	3.84
2017-01-12	3.94
2017-01-13	3.86
2017-01-14	3.89
2017-01-15	3.85
2017-01-16	3.82
2017-01-17	3.89
2017-01-18	3.8
2017-01-19	3.82
2017-01-20	3.84
2017-01-21	3.85
2017-01-22	3.81
2017-01-23	3.82
2017-01-24	3.75
2017-01-25	3.66
2017-01-26	3.81
2017-01-27	3.85
2017-01-28	3.84
2017-01-29	3.82
2017-01-30	3.99
2017-01-31	4.02
2017-02-01	4
2017-02-02	4.03
2017-02-03	3.99
2017-02-04	3.96
2017-02-05	3.97
2017-02-06	3.93
2017-02-07	3.93
2017-02-08	3.93
2017-02-09	3.67
2017-02-10	3.76
2017-02-11	3.81
2017-02-12	3.73
2017-02-13	3.74
2017-02-14	3.8
2017-02-15	3.81
2017-02-16	3.84
2017-02-17	3.83
2017-02-18	3.78
2017-02-19	3.75
2017-02-20	3.73
2017-02-21	3.78
2017-02-22	3.8
2017-02-23	3.8
2017-02-24	3.87
2017-02-25	3.85
2017-02-26	3.82
2017-02-27	3.83
2017-02-28	3.77
2017-03-01	3.8
2017-03-02	3.96
2017-03-03	4.02
2017-03-04	3.98
2017-03-05	3.97
2017-03-06	4.05
2017-03-07	3.96
2017-03-08	3.8
2017-03-09	3.89
2017-03-10	3.78
2017-03-11	3.8
2017-03-12	3.87
2017-03-13	4.36
2017-03-14	4.17
2017-03-15	4.26
2017-03-16	4.33
2017-03-17	4.2
2017-03-18	4.05
2017-03-19	3.98
2017-03-20	4.12
2017-03-21	4.09
2017-03-22	3.98
2017-03-23	4.02
2017-03-24	4.18
2017-03-25	4.13
2017-03-26	4.1
2017-03-26	4.1
2017-03-27	4.2
2017-03-28	4.32
2017-03-29	7.5
2017-03-30	7.1
2017-03-31	7.48
2017-04-01	8.22
2017-04-02	8.57
2017-04-03	8.97
2017-04-04	12.39
2017-04-05	10.7
2017-04-06	9.89
2017-04-07	10.66
2017-04-08	9.21
2017-04-09	9.8
2017-04-10	9.66
2017-04-11	11.6
2017-04-12	11.06
2017-04-13	11.67
2017-04-14	11.67
2017-04-15	11.73
2017-04-16	11.26
2017-04-17	11.06
2017-04-18	10.29
2017-04-19	10.97
2017-04-20	12
2017-04-21	14.05
2017-04-22	15.15
2017-04-23	14.87
2017-04-24	15.06
2017-04-25	14.89
2017-04-26	14.66
2017-04-27	14.25
2017-04-28	15.75
2017-04-29	15.63
2017-04-30	15.74
2017-05-01	15.57
2017-05-02	20.53
2017-05-03	22.95
2017-05-04	25.2
2017-05-05	27.46
2017-05-06	29.5
2017-05-07	28.1
2017-05-08	31.77
2017-05-09	31.28
2017-05-10	29.88
2017-05-11	26.76
2017-05-12	28.14
2017-05-13	28.07
2017-05-14	24.5
2017-05-15	22.83
2017-05-16	25.06
2017-05-17	27.88
2017-05-18	27.27
2017-05-19	27.42
2017-05-20	26.02
2017-05-21	24.79
2017-05-22	31.36
2017-05-23	34.8
2017-05-24	28.32
2017-05-25	24.45
2017-05-26	22.83
2017-05-27	23.89
2017-05-28	25.33
2017-05-29	23.89
2017-05-30	25.91
2017-05-31	27.55
2017-06-01	28.27
2017-06-02	27.27
2017-06-03	27.89
2017-06-04	30.78
2017-06-05	30.07
2017-06-06	28.47
2017-06-07	29.9
2017-06-08	29.54
2017-06-09	30.06
2017-06-10	33.63
2017-06-11	28.98
2017-06-12	30.38
2017-06-13	29.19
2017-06-14	29.29
2017-06-15	34.12
2017-06-16	45.8
2017-06-17	43.8
2017-06-18	47.37
2017-06-19	45.68
2017-06-20	44.5
2017-06-21	46.16
2017-06-22	46
2017-06-23	42.7
2017-06-24	41.28
2017-06-25	38.53
2017-06-26	40.24
2017-06-27	41.89
2017-06-28	40.13
2017-06-29	39.48
2017-06-30	38.08
2017-07-01	41.26
2017-07-02	45.34
2017-07-03	54.51
2017-07-04	52.92
2017-07-05	51.04
2017-07-06	46.1
2017-07-07	51.22
2017-07-08	48.63
2017-07-09	45
2017-07-10	43.98
2017-07-11	47.14
2017-07-12	45.69
2017-07-13	42.46
2017-07-14	38.41
2017-07-15	40.7
2017-07-16	42.17
2017-07-17	43.35
2017-07-18	40.11
2017-07-19	44.35
2017-07-20	45.2
2017-07-21	46.47
2017-07-22	44.67
2017-07-23	44.77
2017-07-24	42.3
2017-07-25	42.03
2017-07-26	41.89
2017-07-27	40.43
2017-07-28	41.07
2017-07-29	40.61
2017-07-30	42.38
2017-07-31	43.16
2017-08-01	41.92
2017-08-02	42.75
2017-08-03	43.31
2017-08-04	46.24
2017-08-05	45.56
2017-08-06	46.11
2017-08-07	49.13
2017-08-08	47.78
2017-08-09	46.97
2017-08-10	47.11
2017-08-11	46.27
2017-08-12	45.49
2017-08-13	45.7
2017-08-14	43.17
2017-08-15	43.97
2017-08-16	43.83
2017-08-17	46.74
2017-08-18	45.19
2017-08-19	45.81
2017-08-20	48.09
2017-08-21	46.4
2017-08-22	53.44
2017-08-23	50.36
2017-08-24	51.09
2017-08-25	51.58
2017-08-26	61.08
2017-08-27	62.36
2017-08-28	63.76
2017-08-29	65.97
2017-08-30	73.03
2017-08-31	87.88
2017-09-01	79.18
2017-09-02	79.04
2017-09-03	68.89
2017-09-04	73.73
2017-09-05	81.44
2017-09-06	80.25
2017-09-07	73.19
2017-09-08	71.09
2017-09-09	67.08
2017-09-10	68.13
2017-09-11	65.89
2017-09-12	61.78
2017-09-13	45.2
2017-09-14	52
2017-09-15	52.1
2017-09-16	51
2017-09-17	56.16
2017-09-18	52.8
2017-09-19	51.56
2017-09-20	46.46
2017-09-21	47.67
2017-09-22	49.29
2017-09-23	47.5
2017-09-24	52.27
2017-09-25	52.27
2017-09-26	56.9
2017-09-27	54.91
2017-09-28	52.8
2017-09-29	55.41
2017-09-30	54.8
2017-10-01	53.29
2017-10-02	52.15
2017-10-03	51.22
2017-10-04	51.64
2017-10-05	52.08
2017-10-06	52.57
2017-10-07	53.3
2017-10-08	50.08
2017-10-09	50.58
2017-10-10	50.79
2017-10-11	59.72
2017-10-12	59.05
2017-10-13	63.94
2017-10-14	65.57
2017-10-15	64.76
2017-10-16	59.19
2017-10-17	60.55
2017-10-18	59.68
2017-10-19	60.09
2017-10-20	58.09
2017-10-21	56.51
2017-10-22	54.63
2017-10-23	55.56
2017-10-24	56.19
2017-10-25	55.55
2017-10-26	55.02
2017-10-27	54.22
2017-10-28	56.75
2017-10-30	56.22
2017-10-31	55.5
2017-11-01	52.83
2017-11-02	54.19
2017-11-03	55.98
2017-11-04	54.83
2017-11-05	54.6
2017-11-06	54.5
2017-11-07	60.52
2017-11-08	62.38
2017-11-09	64.15
2017-11-10	58.99
2017-11-11	62.14
2017-11-12	58.54
2017-11-13	61
2017-11-14	62.13
2017-11-15	63.16
2017-11-16	70.7
2017-11-17	67.36
2017-11-18	69.42
2017-11-19	71.76
2017-11-20	72.38
2017-11-21	69.91
2017-11-22	72.03
2017-11-23	72.94
2017-11-24	77.54
2017-11-25	88.79
2017-11-26	86.24
2017-11-27	90.99
2017-11-28	94.22
2017-11-29	85.41
2017-11-30	85.94
2017-12-01	99.15
2017-12-02	99.32
2017-12-03	100.7
2017-12-04	103.87
2017-12-05	100.49
2017-12-06	98.97
2017-12-07	96
2017-12-08	125.24
2017-12-09	155.98
2017-12-10	147.84
2017-12-11	214.54
2017-12-12	328.52
2017-12-13	305.27
2017-12-14	279.81
2017-12-15	300.27
2017-12-16	302.04
2017-12-17	319.57
2017-12-18	357.51
2017-12-19	346.87
2017-12-20	304.81
2017-12-21	307.69
2017-12-22	262.09
2017-12-23	284.11
2017-12-24	272.24
2017-12-25	268.21
2017-12-26	279.49
2017-12-27	264.07
2017-12-28	249.86
2017-12-29	243.13
2017-12-30	212.07
2017-12-31	226.52
2018-01-01	224.34
2018-01-02	251.81
2018-01-03	244.63
2018-01-04	238.3
2018-01-05	244.51
2018-01-06	278.92
2018-01-07	271.57
2018-01-08	254.25
2018-01-09	246.04
2018-01-10	249.1
2018-01-11	226.53
2018-01-12	235.35
2018-01-13	257.94
2018-01-14	236.86
2018-01-15	231.89
2018-01-16	183.86
2018-01-17	188.21
2018-01-18	191.03
2018-01-19	192.27
2018-01-20	210.68
2018-01-21	190.73
2018-01-22	179.42
2018-01-23	177.92
2018-01-24	180.59
2018-01-25	178.97
2018-01-26	175.65
2018-01-27	180.71
2018-01-28	193.23
2018-01-29	180.45
2018-01-30	165.38
2018-01-31	162.93
2018-02-01	141.37
2018-02-02	131.17
2018-02-03	161
2018-02-04	147.55
2018-02-05	125.04
2018-02-06	141.85
2018-02-07	137.84
2018-02-08	149.48
2018-02-09	163.9
2018-02-10	154.91
2018-02-11	149.06
2018-02-12	161.4
2018-02-13	159.05
2018-02-14	212.01
2018-02-15	221.08
2018-02-16	228.39
2018-02-17	229.41
2018-02-18	214.22
2018-02-19	221.97
2018-02-20	229.38
2018-02-21	210.26
2018-02-22	192.91
2018-02-23	206.6
2018-02-24	206.35
2018-02-25	218.31
2018-02-26	218.62
2018-02-27	215.15
2018-02-28	202.14
2018-03-01	209.32
2018-03-02	212.59
2018-03-03	210.29
2018-03-04	213.36
2018-03-05	210.8
2018-03-06	196.58
2018-03-07	186.04
2018-03-08	175.82
2018-03-09	186.38
2018-03-10	177.3
2018-03-11	188.39
2018-03-12	177.85
2018-03-13	175.47
2018-03-14	160.77
2018-03-15	164.28
2018-03-16	164.95
2018-03-17	152.65
2018-03-18	153.94
2018-03-19	161.51
2018-03-20	169.09
2018-03-21	168.71
2018-03-22	163.93
2018-03-23	168.85
2018-03-24	159.05
2018-03-25	160.31
2018-03-25	148.28
2018-03-26	134.88
2018-03-27	131.66
2018-03-28	114.66
2018-03-29	118.49
2018-03-30	116.32
2018-03-31	115.11
2018-04-01	119.26
2018-04-02	134.23
2018-04-03	118.36
2018-04-04	118.76
2018-04-05	113.18
2018-04-06	116.2
2018-04-07	117.87
2018-04-08	115.02
2018-04-09	114.41
2018-04-10	118.4
2018-04-11	129.71
2018-04-12	125.57
2018-04-13	126.53
2018-04-14	132.7
2018-04-15	128.84
2018-04-16	132.34
2018-04-17	140.48
2018-04-18	146.58
2018-04-19	155.73
2018-04-20	148.5
2018-04-21	146.67
2018-04-22	152.64
2018-04-23	164.69
2018-04-24	144.99
2018-04-25	153.22
2018-04-26	145.87
2018-04-27	151.96
2018-04-28	153.43
2018-04-29	148.27
2018-04-30	147.99
2018-05-01	151.21
2018-05-02	161.22
2018-05-03	168.73
2018-05-04	178.16
2018-05-05	171.66
2018-05-06	164.23
2018-05-07	159.04
2018-05-08	156.78
2018-05-09	148.24
2018-05-10	136.47
2018-05-11	141.82
2018-05-12	144.41
2018-05-13	147.39
2018-05-14	139.56
2018-05-15	139.32
2018-05-16	132.63
2018-05-17	136.19
2018-05-18	135.14
2018-05-19	139.58
2018-05-20	134.28
2018-05-21	128.13
2018-05-22	118.7
2018-05-23	122.88
2018-05-24	119.07
2018-05-25	118.44
2018-05-26	117.96
2018-05-27	111.17
2018-05-28	119.5
2018-05-29	117.23
2018-05-30	118.38
2018-05-31	120.2
2018-06-01	123.62
2018-06-02	125.18
2018-06-03	119.96
2018-06-04	122.08
2018-06-05	121.49
2018-06-06	121.63
2018-06-07	119.99
2018-06-08	117.46
2018-06-09	106.75
2018-06-10	107.22
2018-06-11	100.04
2018-06-12	93.74
2018-06-13	101.02
2018-06-14	95.55
2018-06-16	96.87
